# Supplementary material for: Comparison of 454-ESTs from Huperzia serrata and Phlegmariurus carinatus reveals putative genes involved in lycopodium alkaloid biosynthesis and developmental regulation
Source: BMC Plant Biol. 2010 Sep 21;10:209. doi: 10.1186/1471-2229-10-209 (PMC2956558; doi:10.1186/1471-2229-10-209)
Supplement: Additional file 2 — Key enzyme discovery. Unique putative transcripts encoding key enzymes involved in the biosynthesis of alkaloids, flavones/flavonoids, phenylpropanoids, terpenoids and steroids from H. serrata (Sheet 1) and P. carinatus (Sheet 2). Enzyme names are listed together with their corresponding EC number and their unique putative transcript ID. [file 1471-2229-10-209-S2.XLS]

## Sheet: Sheet1
Enzyme	EC	Unique putative transcripts of H. serrata
Phenylpropanoid biosynthesis
4-coumaroyl-CoA synthase	EC:6.2.1.12	FW1NBNE04H6BJA|FW1NBNE04I17I2|FW1NBNE04IHGNW|FW1NBNE04IVEX5|contig02892|contig08405
cinnamoyl-CoA reductase	EC:1.2.1.44	contig04672
beta-glucosidase	EC:3.2.1.21	FW1NBNE04IN16P|contig02649|contig02650|contig10246|contig13107
trans-cinnamate-4-hydroxylase	EC:1.14.13.11	contig09760
lycopene beta cyclase	EC:1.14.-.-	FW1NBNE04IG8XP|contig04130
cinnamyl-alcohol dehydrogenase	EC:1.1.1.195	contig05506
peroxidase	EC:1.11.1.7	FW1NBNE04HXT5X|FW1NBNE04I05FO|FW1NBNE04IATK6|FW1NBNE04IDGMN|FW1NBNE04IWNT1|FW1NBNE04IWUUC|contig00057|contig00061|contig00392|contig04195|contig04308|contig04311|contig06850|contig08330|contig08376|contig09139|contig10237|contig10334|contig10831|contig11615|
p-coumarate 3-hydroxylase	EC:1.14.13.-	FW1NBNE04IR53J|FW1NBNE04IZ71R|contig00232|contig09894|
caffeoyl-CoA O-methyltransferase	EC:2.1.1.104	FW1NBNE04IL7XW|contig07464|contig12254|contig13021
Flavone and flavonol biosynthesis
flavonol 3-O-methyltransferase	EC:2.1.1.76	FW1NBNE04IGNZ5|FW1NBNE04IWS14|contig07885|contig08357|contig09719|contig11444|
Flavonoid biosynthesis
chalcone synthase	EC:2.3.1.74	FW1NBNE04I827L|FW1NBNE04IHW2B|FW1NBNE04JQ7RT|contig11578|
chalcone isomerase	EC:5.5.1.6	contig12287
NAD(P)H-dependent 6'-deoxychalcone synthase	EC:1.1.-.-	contig13344
flavonoid 3',5'-hydroxylase	EC:1.14.13.88	contig04555
naringenin 3-dioxygenase	EC:1.14.11.9	contig09438
leucoanthocyanidin dioxygenase	EC:1.14.11.19	FW1NBNE04JDERP|FW1NBNE04JVP6Z|contig08266|contig12604|contig13688|contig13858|contig14048
anthocyanidin 3-O-glucosyltransferase	EC:2.4.1.115	contig10297
Steroid/Terpenoid biosynthesis
1-deoxyxylulose 5-phosphate synthase	EC:2.2.1.7	contig07123|contig09402|contig10789|contig11191
1-deoxy-D-xylulose-5-phosphate reductoisomerase	EC:1.1.1.267	contig04688
2-C-methyl-D-erythritol 4-phosphate cytidylyltransferase	EC:2.7.7.60
4-diphosphocytidyl-2-C-methyl-D-erythritol kinase	EC:2.7.1.148	FW1NBNE04JSXFC|contig06312|contig08051
2-C-methyl-D-erythritol 2,4-cyclodiphosphate synthase	EC:4.6.1.12	contig01720
4-hydroxy-3-methylbut-2-enyl diphosphate reductase	EC:1.17.1.2	FW1NBNE04IU44B|contig03016|contig06565
4-hydroxy-3-methylbut-2-en-1-yl diphosphate synthase	EC:1.17.4.3	FW1NBNE04IEZZV|FW1NBNE04JOIP3|contig01519|contig13964|contig13965
3-hydroxy-3-methylglutaryl-CoA reductase	EC:1.1.1.34	FW1NBNE04H6X32|FW1NBNE04H93ED|FW1NBNE04IUW0O|contig0914|contig10127
mevalonate kinase	EC:2.7.1.36	FW1NBNE04JHY9R|FW1NBNE04JRA06
diphosphomevalonate decarboxylase	EC:4.1.1.33	contig02862
isopentenyl-diphosphate delta-isomerase	EC:5.3.3.2	contig08571|contig08576|contig08579
farnesyl pyrophosphate synthase	EC:2.5.1.1	FW1NBNE04IOSXL|contig02938
geranylgeranyl diphosphate synthase	EC:2.5.1.29	FW1NBNE04IGC4U
farnesyltransferase/geranylgeranyltransferase	EC:2.5.1.58	contig06652
geranylgeranyl reductase	EC:1.3.1.-	FW1NBNE04H7ACF
squalene synthetase	EC:2.5.1.21	contig03668
squalene monooxygenase	EC:1.14.99.7	contig03951
sterol 14-demethylase	EC:1.14.13.70	contig02360|contig02365|contig02366
sterol 4-alpha-methyl-oxidase 2	EC:1.14.13.72
delta14-sterol reductase	EC:1.3.1.70	contig00647
delta24(24(1))-sterol reductase	EC:1.3.1.71
delta24-sterol reductase	EC:1.3.1.72
sterol 24-C-methyltransferase	EC:2.1.1.41
cholestenol delta-isomerase	EC:5.3.3.5	contig10075
7-dehydrocholesterol reductase	EC:1.3.1.21	contig03380|contig03381
lanosterol synthase	EC:5.4.99.7
cycloartenol synthase	EC:5.4.99.8	FW1NBNE04H1XDB|FW1NBNE04I0NVE|FW1NBNE04JZY13|contig02787
undecaprenyl pyrophosphate synthetase	EC:2.5.1.31	FW1NBNE04IRX7J
geranylgeranyl diphosphate synthase	EC:2.5.1.10	FW1NBNE04IGC4U
Alkaloid biosynthesis II
primary-amine oxidase	EC:1.4.3.21	contig12690
tyrosine decarboxylase	EC:4.1.1.25

## Sheet: Sheet2
Enzyme	EC	Unique putative transcripts of P. carinatus
Phenylpropanoid biosynthesis
4-coumaroyl-CoA synthase	EC:6.2.1.12	FXAT9O007IJ66O|FXAT9O007IJZAR|FXAT9O007IL8AM|contig07129|contig07218
cinnamoyl-CoA reductase	EC:1.2.1.44	FXAT9O007IDN1B
beta-glucosidase	EC:3.2.1.21	contig03242|contig07769
trans-cinnamate-4-hydroxylase	EC:1.14.13.11	contig09110
lycopene beta cyclase	EC:1.14.-.-	FXAT9O007HYVX4|contig03102|contig03281|contig04149
cinnamyl-alcohol dehydrogenase	EC:1.1.1.195	FXAT9O007H1UFA
peroxidase	EC:1.11.1.7	FXAT9O007H0OIH|FXAT9O007H1RYN|FXAT9O007H3K3J|FXAT9O007HZAIM|FXAT9O007IE9DM|FXAT9O007ISRR0|contig03617|contig05296|contig05627
p-coumarate 3-hydroxylase	EC:1.14.13.-	contig05169|contig08305
caffeoyl-CoA O-methyltransferase	EC:2.1.1.104	contig04519|contig05853
Flavone and flavonol biosynthesis
flavonol 3-O-methyltransferase	EC:2.1.1.76	contig01658|contig06982
Flavonoid biosynthesis
chalcone synthase	EC:2.3.1.74	contig04887
chalcone isomerase	EC:5.5.1.6	contig06413
NAD(P)H-dependent 6'-deoxychalcone synthase	EC:1.1.-.-	contig03904
flavonoid 3',5'-hydroxylase	EC:1.14.13.88	contig02600|contig04975|contig05434
naringenin 3-dioxygenase	EC:1.14.11.9	FXAT9O007HX2PL
leucoanthocyanidin dioxygenase	EC:1.14.11.19	FXAT9O007HYJHD|FXAT9O007IHKVT|contig02864|FXAT9O007IBD7A|contig04706
anthocyanidin 3-O-glucosyltransferase	EC:2.4.1.115	contig03562|contig08508
Steroid/Terpenoid biosynthesis
1-deoxyxylulose 5-phosphate synthase	EC:2.2.1.7	contig04562|contig04575|contig04577|contig05571|contig09062
1-deoxy-D-xylulose-5-phosphate reductoisomerase	EC:1.1.1.267	FXAT9O007IFY7P|contig03952
2-C-methyl-D-erythritol 4-phosphate cytidylyltransferase	EC:2.7.7.60	contig05259
4-diphosphocytidyl-2-C-methyl-D-erythritol kinase	EC:2.7.1.148	FXAT9O007H448X|FXAT9O007IF064
2-C-methyl-D-erythritol 2,4-cyclodiphosphate synthase	EC:4.6.1.12	contig04326
4-hydroxy-3-methylbut-2-enyl diphosphate reductase	EC:1.17.1.2	contig00710
4-hydroxy-3-methylbut-2-en-1-yl diphosphate synthase	EC:1.17.4.3	contig02419|contig02420|contig07140|contig08701|contig08817|contig08870
3-hydroxy-3-methylglutaryl-CoA reductase	EC:1.1.1.34	FXAT9O007H0AFW|FXAT9O007H9RGS|FXAT9O007HYQEO|FXAT9O007IELCI|FXAT9O007IIFDL|contig04707|contig07904|contig08075
mevalonate kinase	EC:2.7.1.36	FXAT9O007IN6ML|FXAT9O007IOT17
diphosphomevalonate decarboxylase	EC:4.1.1.33	FXAT9O007IAR9E|contig07976
isopentenyl-diphosphate delta-isomerase	EC:5.3.3.2	contig02126
farnesyl pyrophosphate synthase	EC:2.5.1.1	contig04059
geranylgeranyl diphosphate synthase	EC:2.5.1.29	FXAT9O007IKPRK
farnesyltransferase/geranylgeranyltransferase	EC:2.5.1.58	FXAT9O007HXDK2|FXAT9O007IGCA7
geranylgeranyl reductase	EC:1.3.1.-	FXAT9O007IH3CV
squalene synthetase	EC:2.5.1.21	FXAT9O007H5ELF|contig01585
squalene monooxygenase	EC:1.14.99.7	contig04808|contig05941
sterol 14-demethylase	EC:1.14.13.70	contig00275
sterol 4-alpha-methyl-oxidase 2	EC:1.14.13.72	contig04826
delta14-sterol reductase	EC:1.3.1.70
delta24(24(1))-sterol reductase	EC:1.3.1.71	FXAT9O007H3BMM
delta24-sterol reductase	EC:1.3.1.72	contig03911|contig03922
sterol 24-C-methyltransferase	EC:2.1.1.41	FXAT9O007IJ54E|FXAT9O007IRZFT
cholestenol delta-isomerase	EC:5.3.3.5
7-dehydrocholesterol reductase	EC:1.3.1.21	contig01815|contig07201
lanosterol synthase	EC:5.4.99.7	FXAT9O007H7M4W
cycloartenol synthase	EC:5.4.99.8	contig01365|contig02198|contig02928
undecaprenyl pyrophosphate synthetase	EC:2.5.1.31
geranylgeranyl diphosphate synthase	EC:2.5.1.10	FXAT9O007IKPRK
Alkaloid biosynthesis II
primary-amine oxidase	EC:1.4.3.21
tyrosine decarboxylase	EC:4.1.1.25	FXAT9O007HZMSY
