# Supplementary material for: Comparison of 454-ESTs from Huperzia serrata and Phlegmariurus carinatus reveals putative genes involved in lycopodium alkaloid biosynthesis and developmental regulation
Source: BMC Plant Biol. 2010 Sep 21;10:209. doi: 10.1186/1471-2229-10-209 (PMC2956558; doi:10.1186/1471-2229-10-209)
Supplement: Additional file 3 — SSR discovery. List of unique putative transcripts (including contigs and singletons) containing microsatellite loci from the H. serrata (Sheet 1) and P. carinatus (Sheet 2) 454-EST datasets, including the unique putative transcript ID as well as the type (motif), number and length of the SSR repeat. [file 1471-2229-10-209-S3.XLS]

## Sheet: Sheet1
Descriptions of SSR-containing unique putative transcrips of H. serrata
Unique putative transcript	Motif	No.of repeats	Repeat length (bp)
FW1NBNE04I5NB1-1	aaaat	5	24
FW1NBNE04I5NG5-1	aaaat	6	29
FW1NBNE04IMDTF-1	aaaat	5	24
FW1NBNE04JPOBI-2	aaaat	5	24
FW1NBNE04H8E3L-3	aaaata	5	29
FW1NBNE04I5NB1-3	aaaata	5	29
FW1NBNE04IR7W4-3	aaaata	5	29
FW1NBNE04JMUR7-4	aaaata	5	29
FW1NBNE04ILWVL-1	aaacc	5	24
FW1NBNE04H13Q1-1	aaat	9	35
FW1NBNE04JPOBI-1	aaat	5	19
FW1NBNE04H8E3L-2	aaata	11	54
FW1NBNE04H9O3Z-3	aaata	6	29
FW1NBNE04I5NB1-2	aaata	5	24
FW1NBNE04IR7W4-2	aaata	7	34
FW1NBNE04JMUR7-3	aaata	6	29
contig00925-1	aac	6	17
contig10508-1	aac	5	14
contig11908-1	aac	9	26
FW1NBNE04H14AI-1	aac	6	17
FW1NBNE04IVMLU-1	aac	5	14
FW1NBNE04JT4LF-1	aac	5	14
FW1NBNE04IXIM9-3	aaca	5	19
FW1NBNE04H9EPQ-1	aacg	6	23
contig00368-1	aag	7	20
contig00667-2	aag	6	17
contig01251-1	aag	9	26
contig02585-1	aag	7	20
contig03089-1	aag	5	14
contig09961-1	aag	5	14
contig11429-1	aag	6	17
FW1NBNE04H7N31-1	aag	6	17
FW1NBNE04IPJ25-3	aag	7	20
FW1NBNE04ISEQ3-1	aag	5	14
FW1NBNE04IY7M1-1	aag	5	14
FW1NBNE04IZF43-1	aag	5	14
FW1NBNE04JC96C-1	aag	5	14
FW1NBNE04JJ7CM-2	aag	7	20
contig08197-1	aagacg	6	35
FW1NBNE04JQZC2-1	aagg	6	23
contig10731-1	aagga	6	29
contig02118-1	aat	5	14
contig02493-3	aat	6	17
contig04570-1	aat	5	14
FW1NBNE04H2KHX-1	aat	24	71
FW1NBNE04H5NJB-1	aat	11	32
FW1NBNE04I3JGI-1	aat	5	14
FW1NBNE04IF7E3-1	aat	87	260
FW1NBNE04IVRCM-1	aat	5	14
FW1NBNE04IWCQ4-1	aat	11	32
FW1NBNE04JQ49P-1	aat	9	26
FW1NBNE04JRZZ5-1	aat	9	26
FW1NBNE04H5BBW-1	aata	5	19
FW1NBNE04H5NJB-2	aata	57	227
FW1NBNE04H8E3L-1	aata	6	23
FW1NBNE04H9O3Z-2	aata	7	27
FW1NBNE04INY2I-1	aata	26	103
FW1NBNE04JEK8S-1	aata	77	307
FW1NBNE04JHT3H-1	aata	5	19
FW1NBNE04JMUR7-2	aata	7	27
contig00442-1	ac	9	17
contig00618-1	ac	6	11
contig00787-1	ac	6	11
contig01489-1	ac	5	9
contig01586-1	ac	5	9
contig02489-1	ac	6	11
contig03046-1	ac	5	9
contig03308-1	ac	6	11
contig03355-1	ac	7	13
contig03668-1	ac	13	25
contig03984-1	ac	5	9
contig04196-1	ac	6	11
contig04267-1	ac	5	9
contig04816-1	ac	5	9
contig04840-1	ac	5	9
contig05011-1	ac	7	13
contig05747-1	ac	5	9
contig06027-1	ac	5	9
contig06180-1	ac	6	11
contig07240-1	ac	11	21
contig07626-1	ac	5	9
contig08334-3	ac	5	9
contig09198-1	ac	6	11
contig09596-1	ac	6	11
contig10049-2	ac	13	25
contig10168-1	ac	5	9
contig11720-1	ac	5	9
contig11786-2	ac	8	15
contig12164-2	ac	5	9
contig12223-1	ac	11	21
contig12770-1	ac	10	19
contig12832-1	ac	10	19
contig13402-2	ac	8	15
contig13689-1	ac	5	9
contig13689-2	ac	6	11
contig13748-3	ac	8	15
contig13773-2	ac	11	21
contig13773-3	ac	5	9
contig13773-4	ac	6	11
FW1NBNE04H7K1C-3	ac	15	29
FW1NBNE04H8ZIW-2	ac	16	31
FW1NBNE04I17EN-1	ac	7	13
FW1NBNE04I5FWR-2	ac	5	9
FW1NBNE04I5FWR-4	ac	21	41
FW1NBNE04I707H-1	ac	7	13
FW1NBNE04I74T5-1	ac	5	9
FW1NBNE04I9G32-2	ac	14	27
FW1NBNE04I9R4O-2	ac	9	17
FW1NBNE04IA31Y-1	ac	11	21
FW1NBNE04IDD39-2	ac	19	37
FW1NBNE04IEA0G-1	ac	6	11
FW1NBNE04IGO63-1	ac	5	9
FW1NBNE04IJHSB-2	ac	9	17
FW1NBNE04ILQHP-2	ac	5	9
FW1NBNE04ILQHP-4	ac	19	37
FW1NBNE04ILUCJ-2	ac	12	23
FW1NBNE04IMRG5-1	ac	5	9
FW1NBNE04IMRG5-3	ac	8	15
FW1NBNE04IMRG5-4	ac	7	13
FW1NBNE04ING06-1	ac	5	9
FW1NBNE04INYPN-1	ac	11	21
FW1NBNE04IOH87-1	ac	5	9
FW1NBNE04IP7KA-1	ac	5	9
FW1NBNE04IQ312-1	ac	5	9
FW1NBNE04IWJ41-2	ac	6	11
FW1NBNE04IX6ZA-2	ac	10	19
FW1NBNE04IXZEC-1	ac	9	17
FW1NBNE04IY6GZ-1	ac	7	13
FW1NBNE04IYP63-1	ac	5	9
FW1NBNE04IZA11-1	ac	5	9
FW1NBNE04IZPV2-1	ac	5	9
FW1NBNE04JAFD9-1	ac	9	17
FW1NBNE04JB797-2	ac	16	31
FW1NBNE04JBE3L-1	ac	5	9
FW1NBNE04JD4MX-1	ac	7	13
FW1NBNE04JD4MX-2	ac	6	11
FW1NBNE04JJKZH-1	ac	5	9
FW1NBNE04JLBRL-1	ac	14	27
FW1NBNE04JN8CJ-2	ac	17	33
FW1NBNE04JNOY0-1	ac	12	23
FW1NBNE04JO13I-1	ac	5	9
FW1NBNE04JQ5D3-2	ac	5	9
FW1NBNE04JQ5D3-4	ac	22	43
FW1NBNE04JQIO8-2	ac	12	23
FW1NBNE04JS58Z-2	ac	5	9
FW1NBNE04JS58Z-4	ac	18	35
FW1NBNE04JSPWU-1	ac	6	11
FW1NBNE04JUN2K-2	ac	16	31
FW1NBNE04JZBKB-1	ac	5	9
contig02493-1	aca	5	14
contig03753-2	aca	5	14
contig09618-1	aca	8	23
FW1NBNE04IFKEL-1	aca	5	14
contig09717-1	acag	5	19
FW1NBNE04I35OL-1	acagag	6	35
contig01777-2	acatcc	5	29
contig09747-1	acc	5	14
FW1NBNE04JEFXC-2	acc	8	23
contig02203-1	acg	5	14
contig07548-1	acg	6	17
contig08680-1	acg	5	14
contig12613-1	acg	7	20
FW1NBNE04H0OIL-1	acg	5	14
contig10978-1	acgaag	5	29
contig02493-2	act	7	20
contig04893-1	act	7	20
FW1NBNE04IN53R-1	act	5	14
FW1NBNE04I6QDU-1	acta	6	23
FW1NBNE04ISZV8-1	acta	5	19
contig05747-3	actc	5	19
contig00125-2	ag	9	17
contig00164-1	ag	7	13
contig00794-2	ag	12	23
contig01151-1	ag	6	11
contig01172-2	ag	5	9
contig01207-1	ag	5	9
contig01491-1	ag	12	23
contig01768-1	ag	5	9
contig01893-1	ag	7	13
contig01996-1	ag	15	29
contig02083-1	ag	5	9
contig02165-2	ag	5	9
contig02235-1	ag	5	9
contig02337-1	ag	5	9
contig02630-2	ag	6	11
contig02821-2	ag	7	13
contig03047-1	ag	7	13
contig03092-1	ag	7	13
contig03388-1	ag	5	9
contig03751-1	ag	6	11
contig03867-1	ag	8	15
contig04402-2	ag	9	17
contig04741-1	ag	5	9
contig04970-1	ag	5	9
contig05910-1	ag	14	27
contig06491-1	ag	5	9
contig06513-1	ag	5	9
contig06737-1	ag	5	9
contig06930-1	ag	13	25
contig06961-1	ag	5	9
contig06992-1	ag	5	9
contig07014-1	ag	5	9
contig07378-1	ag	5	9
contig07940-1	ag	5	9
contig08575-2	ag	5	9
contig09318-2	ag	5	9
contig09334-1	ag	8	15
contig09830-1	ag	5	9
contig10071-1	ag	5	9
contig10131-1	ag	6	11
contig11631-1	ag	5	9
contig11743-1	ag	7	13
contig12119-1	ag	5	9
contig12164-1	ag	6	11
contig12239-1	ag	9	17
contig12314-1	ag	5	9
contig12959-1	ag	12	23
contig12970-1	ag	18	35
contig12981-1	ag	8	15
contig13402-3	ag	5	9
contig13616-1	ag	8	15
contig13774-1	ag	5	9
contig14013-1	ag	7	13
FW1NBNE04H0V8H-1	ag	15	29
FW1NBNE04H14H9-1	ag	5	9
FW1NBNE04H1RZK-1	ag	9	17
FW1NBNE04H2AN4-1	ag	8	15
FW1NBNE04H2AN4-2	ag	17	33
FW1NBNE04H2DOK-1	ag	5	9
FW1NBNE04H2K9E-1	ag	5	9
FW1NBNE04H2K9E-2	ag	10	19
FW1NBNE04H2UH1-1	ag	5	9
FW1NBNE04H3LL2-1	ag	5	9
FW1NBNE04H4P2S-1	ag	18	35
FW1NBNE04H4YJH-1	ag	23	45
FW1NBNE04H51C3-1	ag	22	43
FW1NBNE04H5W9T-1	ag	5	9
FW1NBNE04H5YD6-1	ag	18	35
FW1NBNE04H5ZGQ-1	ag	5	9
FW1NBNE04H6LHI-1	ag	5	9
FW1NBNE04H88NV-1	ag	7	13
FW1NBNE04H8HZP-1	ag	10	19
FW1NBNE04H8Z0Y-1	ag	8	15
FW1NBNE04H9MUL-1	ag	5	9
FW1NBNE04HYCSK-1	ag	5	9
FW1NBNE04HYFQJ-1	ag	5	9
FW1NBNE04I0PDW-2	ag	6	11
FW1NBNE04I13AB-1	ag	5	9
FW1NBNE04I16FJ-1	ag	5	9
FW1NBNE04I2XI8-1	ag	18	35
FW1NBNE04I3ELK-1	ag	5	9
FW1NBNE04I4QPI-1	ag	16	31
FW1NBNE04I5XTB-1	ag	6	11
FW1NBNE04I61YS-1	ag	5	9
FW1NBNE04I7CZ6-1	ag	25	49
FW1NBNE04I7XLL-1	ag	5	9
FW1NBNE04I8F2U-1	ag	5	9
FW1NBNE04I8NBY-1	ag	7	13
FW1NBNE04I93T4-1	ag	21	41
FW1NBNE04IAMDY-1	ag	6	11
FW1NBNE04IB3M2-1	ag	5	9
FW1NBNE04IBU0M-1	ag	5	9
FW1NBNE04IBYAM-1	ag	5	9
FW1NBNE04ICRYT-1	ag	18	35
FW1NBNE04ICRZT-1	ag	17	33
FW1NBNE04ICZHS-1	ag	5	9
FW1NBNE04IDU48-1	ag	6	11
FW1NBNE04IE4SW-1	ag	9	17
FW1NBNE04IEE2G-1	ag	5	9
FW1NBNE04IEU31-1	ag	22	43
FW1NBNE04IGD68-2	ag	6	11
FW1NBNE04IHCXS-1	ag	22	43
FW1NBNE04IHMMJ-1	ag	25	49
FW1NBNE04IHXTP-1	ag	26	51
FW1NBNE04II4TQ-1	ag	6	11
FW1NBNE04II4TQ-2	ag	6	11
FW1NBNE04IIVWJ-1	ag	5	9
FW1NBNE04IIZEW-1	ag	6	11
FW1NBNE04IJUSX-2	ag	8	15
FW1NBNE04IJXDQ-1	ag	7	13
FW1NBNE04IKZS5-1	ag	15	29
FW1NBNE04ILHU5-1	ag	24	47
FW1NBNE04ILP6K-1	ag	6	11
FW1NBNE04ILXW5-1	ag	24	47
FW1NBNE04ILYQ0-1	ag	5	9
FW1NBNE04IM6YY-1	ag	19	37
FW1NBNE04IMMIL-1	ag	6	11
FW1NBNE04INNT4-1	ag	23	45
FW1NBNE04INRR7-1	ag	11	21
FW1NBNE04INTIZ-1	ag	9	17
FW1NBNE04IO6TS-1	ag	7	13
FW1NBNE04IOG9D-1	ag	5	9
FW1NBNE04IPBLR-1	ag	37	73
FW1NBNE04IQZ5P-1	ag	6	11
FW1NBNE04IQZ5P-2	ag	6	11
FW1NBNE04IRH9X-1	ag	8	15
FW1NBNE04ISGQT-2	ag	15	29
FW1NBNE04ISI6A-1	ag	13	25
FW1NBNE04ISKOH-1	ag	18	35
FW1NBNE04ISTQF-1	ag	18	35
FW1NBNE04IUCRK-1	ag	27	53
FW1NBNE04IUD1M-1	ag	6	11
FW1NBNE04IUMSP-1	ag	11	21
FW1NBNE04IUNQS-1	ag	5	9
FW1NBNE04IVW52-1	ag	17	33
FW1NBNE04IWJ41-1	ag	17	33
FW1NBNE04IX6ZA-1	ag	5	9
FW1NBNE04IX8O1-1	ag	16	31
FW1NBNE04IXM2D-1	ag	8	15
FW1NBNE04IXQCJ-1	ag	24	47
FW1NBNE04IZ0OZ-1	ag	26	51
FW1NBNE04IZ6WG-1	ag	7	13
FW1NBNE04IZ7DY-1	ag	19	37
FW1NBNE04IZHIE-1	ag	25	49
FW1NBNE04IZIL4-1	ag	24	47
FW1NBNE04JA852-1	ag	36	71
FW1NBNE04JANN5-1	ag	5	9
FW1NBNE04JAPKB-1	ag	5	9
FW1NBNE04JBKVI-1	ag	5	9
FW1NBNE04JCO5E-2	ag	5	9
FW1NBNE04JCO5E-3	ag	8	15
FW1NBNE04JDC1F-1	ag	18	35
FW1NBNE04JDEGV-1	ag	11	21
FW1NBNE04JDZR1-1	ag	10	19
FW1NBNE04JEOL9-1	ag	27	53
FW1NBNE04JFQVX-3	ag	15	29
FW1NBNE04JFX56-1	ag	5	9
FW1NBNE04JG34P-1	ag	22	43
FW1NBNE04JGLL3-1	ag	5	9
FW1NBNE04JGOUF-1	ag	10	19
FW1NBNE04JGVE0-1	ag	24	47
FW1NBNE04JHIHG-1	ag	6	11
FW1NBNE04JHZII-1	ag	25	49
FW1NBNE04JI2PN-1	ag	11	21
FW1NBNE04JJOUW-2	ag	5	9
FW1NBNE04JKB6D-1	ag	5	9
FW1NBNE04JKNQI-1	ag	9	17
FW1NBNE04JKNQI-2	ag	9	17
FW1NBNE04JLHLP-1	ag	17	33
FW1NBNE04JM3U6-1	ag	5	9
FW1NBNE04JMGF5-1	ag	5	9
FW1NBNE04JMP4D-1	ag	7	13
FW1NBNE04JN0YS-1	ag	5	9
FW1NBNE04JOKSZ-1	ag	6	11
FW1NBNE04JOQUN-1	ag	23	45
FW1NBNE04JOUZW-1	ag	5	9
FW1NBNE04JPBBP-1	ag	13	25
FW1NBNE04JPWVG-1	ag	6	11
FW1NBNE04JQ2DU-1	ag	23	45
FW1NBNE04JQLDP-1	ag	18	35
FW1NBNE04JQNPY-1	ag	8	15
FW1NBNE04JQOSZ-1	ag	5	9
FW1NBNE04JR93O-1	ag	5	9
FW1NBNE04JS5D8-1	ag	6	11
FW1NBNE04JSHLG-1	ag	6	11
FW1NBNE04JSM4E-1	ag	8	15
FW1NBNE04JSPZS-1	ag	5	9
FW1NBNE04JTBDH-1	ag	5	9
FW1NBNE04JTH86-1	ag	5	9
FW1NBNE04JTNC9-1	ag	5	9
FW1NBNE04JUEBW-1	ag	20	39
FW1NBNE04JV2WI-1	ag	24	47
FW1NBNE04JWIK3-1	ag	9	17
FW1NBNE04JWKDR-2	ag	11	21
FW1NBNE04JYEYF-1	ag	11	21
FW1NBNE04JYFRB-2	ag	21	41
FW1NBNE04JZHAF-1	ag	15	29
FW1NBNE04JZWAK-1	ag	10	19
contig00791-1	aga	6	17
contig02215-1	aga	6	17
contig04653-2	aga	7	20
contig06442-1	aga	6	17
contig06868-1	aga	5	14
contig08886-1	aga	6	17
contig10238-1	aga	5	14
contig10865-1	aga	5	14
contig11228-2	aga	5	14
contig12977-1	aga	5	14
contig13799-1	aga	10	29
FW1NBNE04H1QN8-1	aga	5	14
FW1NBNE04H7XIP-2	aga	6	17
FW1NBNE04IGXBO-1	aga	7	20
FW1NBNE04IH5YD-1	aga	6	17
FW1NBNE04IVU4A-2	aga	5	14
FW1NBNE04JHUJW-1	aga	5	14
FW1NBNE04JIUG7-1	aga	5	14
FW1NBNE04JLENM-1	aga	5	14
FW1NBNE04JO0LO-1	aga	6	17
contig11161-1	agaa	5	19
FW1NBNE04I4HQH-1	agaa	6	23
FW1NBNE04IKFQD-1	agaagc	6	35
FW1NBNE04H8CM3-1	agac	5	19
FW1NBNE04JE1HW-2	agac	5	19
FW1NBNE04JEZTC-1	agac	5	19
contig02845-1	agacg	5	24
contig02630-4	agaga	6	29
FW1NBNE04HXQJ2-1	agatgg	7	41
contig01090-2	agc	5	14
contig01502-1	agc	7	20
contig02423-1	agc	6	17
contig02925-1	agc	5	14
contig03092-2	agc	6	17
contig04232-1	agc	10	29
contig04657-1	agc	5	14
contig05634-1	agc	5	14
contig06772-2	agc	5	14
contig08205-1	agc	5	14
contig09338-1	agc	7	20
contig09511-1	agc	9	26
contig11688-1	agc	7	20
contig12195-1	agc	5	14
contig12409-2	agc	7	20
contig12492-1	agc	6	17
contig12636-2	agc	11	32
contig14177-1	agc	7	20
FW1NBNE04H14AI-2	agc	7	20
FW1NBNE04H4JU2-1	agc	6	17
FW1NBNE04I2N0X-1	agc	5	14
FW1NBNE04I49OW-1	agc	6	17
FW1NBNE04I5NJ0-1	agc	7	20
FW1NBNE04I8JAL-1	agc	5	14
FW1NBNE04IC8SR-1	agc	6	17
FW1NBNE04ISOT7-1	agc	8	23
FW1NBNE04IW3CP-2	agc	5	14
FW1NBNE04JA51C-1	agc	8	23
FW1NBNE04JA57F-1	agc	5	14
FW1NBNE04JE1HW-1	agc	7	20
FW1NBNE04JGBIV-1	agc	9	26
FW1NBNE04JJ7CM-1	agc	6	17
FW1NBNE04JK15P-4	agc	8	23
FW1NBNE04JKMW9-1	agc	5	14
FW1NBNE04JMCXB-1	agc	6	17
FW1NBNE04JRRIN-2	agc	6	17
FW1NBNE04JXAJ4-1	agc	5	14
FW1NBNE04JXH9E-1	agc	5	14
FW1NBNE04JK7X3-1	agcg	5	19
contig00696-1	agg	5	14
contig01019-1	agg	6	17
contig01268-1	agg	7	20
contig03173-1	agg	6	17
contig05760-1	agg	7	20
contig07370-1	agg	5	14
contig07637-1	agg	5	14
contig09981-1	agg	5	14
contig10219-1	agg	5	14
contig12053-1	agg	5	14
contig12592-1	agg	5	14
FW1NBNE04H1E97-1	agg	8	23
FW1NBNE04IA6KF-1	agg	5	14
FW1NBNE04IFRZ7-1	agg	7	20
FW1NBNE04JF3XG-1	agg	5	14
FW1NBNE04JJYRY-1	agg	10	29
FW1NBNE04JRTRE-1	agg	7	20
FW1NBNE04IRSYS-1	aggatg	5	29
FW1NBNE04IQI57-2	agt	5	14
FW1NBNE04JTX52-1	agt	7	20
contig05262-2	agta	5	19
contig00031-1	at	9	17
contig00056-1	at	11	21
contig00075-1	at	5	9
contig00456-1	at	5	9
contig01159-1	at	7	13
contig01454-1	at	5	9
contig01535-1	at	9	17
contig01838-1	at	5	9
contig01841-1	at	5	9
contig02417-1	at	5	9
contig03307-1	at	5	9
contig04484-1	at	5	9
contig04991-1	at	7	13
contig05638-1	at	5	9
contig06222-1	at	5	9
contig06503-1	at	5	9
contig06517-1	at	6	11
contig07107-1	at	5	9
contig08262-1	at	8	15
contig08342-1	at	6	11
contig08342-2	at	5	9
contig09182-1	at	5	9
contig09970-1	at	7	13
contig10204-1	at	5	9
contig10230-1	at	6	11
contig10789-1	at	5	9
contig12251-2	at	5	9
contig12811-2	at	5	9
contig13069-1	at	5	9
contig13818-1	at	9	17
contig13868-1	at	8	15
contig14150-1	at	15	29
FW1NBNE04H17GX-1	at	5	9
FW1NBNE04H43VJ-1	at	5	9
FW1NBNE04H4K6B-1	at	5	9
FW1NBNE04H5P5S-1	at	8	15
FW1NBNE04H6C96-1	at	6	11
FW1NBNE04H6FWG-1	at	6	11
FW1NBNE04H7APJ-1	at	5	9
FW1NBNE04H7AZS-1	at	11	21
FW1NBNE04H7K1C-1	at	6	11
FW1NBNE04H9VGC-1	at	5	9
FW1NBNE04HZ4TK-1	at	7	13
FW1NBNE04HZ6UB-1	at	7	13
FW1NBNE04I2VCU-1	at	5	9
FW1NBNE04I3V0D-1	at	7	13
FW1NBNE04I4GPQ-1	at	5	9
FW1NBNE04I6JZY-1	at	5	9
FW1NBNE04I6XH2-1	at	6	11
FW1NBNE04IADN2-1	at	5	9
FW1NBNE04IAEJR-1	at	6	11
FW1NBNE04IALS0-1	at	5	9
FW1NBNE04IBUIT-1	at	5	9
FW1NBNE04ID5DO-1	at	7	13
FW1NBNE04IECM0-1	at	5	9
FW1NBNE04IENY0-2	at	7	13
FW1NBNE04IF5EV-1	at	6	11
FW1NBNE04IFAGM-1	at	9	17
FW1NBNE04IITKG-1	at	5	9
FW1NBNE04IKW20-1	at	6	11
FW1NBNE04ILR56-1	at	7	13
FW1NBNE04IN5V8-1	at	7	13
FW1NBNE04IPDQM-1	at	7	13
FW1NBNE04IRN63-1	at	6	11
FW1NBNE04IRQTD-1	at	6	11
FW1NBNE04IRQTD-2	at	7	13
FW1NBNE04ISHTZ-1	at	7	13
FW1NBNE04ISHTZ-2	at	7	13
FW1NBNE04IVAFH-1	at	8	15
FW1NBNE04IVB7B-1	at	5	9
FW1NBNE04IW6TH-1	at	6	11
FW1NBNE04IW82J-1	at	5	9
FW1NBNE04IXXS8-1	at	9	17
FW1NBNE04IY9Q3-1	at	9	17
FW1NBNE04IYNYQ-1	at	5	9
FW1NBNE04JA2AW-2	at	9	17
FW1NBNE04JAU34-1	at	5	9
FW1NBNE04JBBDJ-1	at	5	9
FW1NBNE04JCEC1-1	at	5	9
FW1NBNE04JCNGO-1	at	5	9
FW1NBNE04JCWB1-1	at	7	13
FW1NBNE04JDEGV-2	at	6	11
FW1NBNE04JEQ7X-1	at	6	11
FW1NBNE04JG6H0-1	at	5	9
FW1NBNE04JKSQS-1	at	7	13
FW1NBNE04JLOEG-1	at	5	9
FW1NBNE04JMVBC-1	at	5	9
FW1NBNE04JO0LH-1	at	7	13
FW1NBNE04JR7GD-1	at	5	9
FW1NBNE04JUGG8-1	at	6	11
FW1NBNE04JUKV5-1	at	5	9
FW1NBNE04JV6CH-1	at	5	9
FW1NBNE04JYFPM-1	at	5	9
contig12181-1	ata	5	14
FW1NBNE04H9O3Z-1	ata	8	23
FW1NBNE04IJA0M-2	ata	9	26
FW1NBNE04IKRNJ-1	ata	5	14
FW1NBNE04JB2FD-1	ata	8	23
FW1NBNE04JMUR7-1	ata	9	26
FW1NBNE04IR7W4-1	ataa	9	35
contig09245-1	atac	5	19
FW1NBNE04JXEAJ-1	atagc	6	29
contig00155-2	atc	5	14
contig00202-1	atc	5	14
contig00202-2	atc	12	35
contig07858-1	atc	5	14
contig10748-1	atc	5	14
contig13513-1	atc	6	17
contig13514-1	atc	6	17
contig14054-1	atc	6	17
contig14098-1	atc	8	23
contig14123-1	atc	5	14
FW1NBNE04HX6X9-1	atc	5	14
FW1NBNE04IEVXS-1	atc	5	14
FW1NBNE04IHZYO-2	atc	5	14
FW1NBNE04IS198-1	atc	10	29
FW1NBNE04JD7LD-1	atc	8	23
FW1NBNE04JJGSJ-1	atc	6	17
FW1NBNE04I93LI-1	atcc	5	19
FW1NBNE04IRP7F-1	atcc	5	19
contig02365-1	atcg	5	19
FW1NBNE04IT3NJ-1	atcg	6	23
contig00438-1	atcgcc	5	29
contig00031-2	atct	5	19
FW1NBNE04IHKL4-1	atct	7	27
contig00276-1	atg	8	23
contig01790-1	atg	8	23
contig05740-1	atg	6	17
contig07625-1	atg	5	14
contig08622-1	atg	6	17
contig11147-1	atg	9	26
contig12674-1	atg	6	17
contig13967-1	atg	5	14
FW1NBNE04H97G7-1	atg	6	17
FW1NBNE04HYSW6-1	atg	5	14
FW1NBNE04I5D6V-1	atg	9	26
FW1NBNE04IS4GV-1	atg	5	14
FW1NBNE04IY4MU-1	atg	5	14
FW1NBNE04JLHDR-1	atg	5	14
contig12643-1	atggcg	5	29
FW1NBNE04I8ARE-1	atggcg	5	29
FW1NBNE04IYIET-1	atgtgc	6	35
FW1NBNE04IRI42-1	att	5	14
FW1NBNE04JIV06-1	atta	5	19
FW1NBNE04IYCRG-2	attg	5	19
contig13857-3	attt	7	27
FW1NBNE04JAPJV-1	attt	7	27
contig00116-1	ca	5	9
contig00543-1	ca	5	9
contig02165-1	ca	5	9
contig02322-1	ca	6	11
contig02331-1	ca	5	9
contig02927-1	ca	5	9
contig03481-1	ca	6	11
contig03686-1	ca	5	9
contig03692-1	ca	5	9
contig03745-1	ca	5	9
contig03753-1	ca	5	9
contig04047-1	ca	6	11
contig04100-1	ca	5	9
contig04475-1	ca	5	9
contig04777-1	ca	6	11
contig05747-2	ca	5	9
contig06415-2	ca	5	9
contig06439-2	ca	5	9
contig06439-3	ca	5	9
contig06772-1	ca	5	9
contig07223-1	ca	8	15
contig08334-2	ca	10	19
contig08660-1	ca	8	15
contig08977-1	ca	5	9
contig09778-1	ca	8	15
contig09993-1	ca	7	13
contig10291-2	ca	19	37
contig10821-1	ca	9	17
contig11071-1	ca	7	13
contig11108-1	ca	5	9
contig11312-1	ca	5	9
contig12456-2	ca	9	17
contig12636-1	ca	5	9
contig12746-1	ca	5	9
contig12763-1	ca	5	9
contig12811-1	ca	11	21
contig12940-1	ca	13	25
contig13773-1	ca	6	11
contig13813-1	ca	5	9
contig14025-1	ca	6	11
contig14052-1	ca	6	11
FW1NBNE04H0MGR-1	ca	6	11
FW1NBNE04H21ZE-1	ca	5	9
FW1NBNE04H30LB-1	ca	6	11
FW1NBNE04H70IH-2	ca	13	25
FW1NBNE04H84ZT-1	ca	11	21
FW1NBNE04H9EQ4-1	ca	6	11
FW1NBNE04I4AXB-1	ca	5	9
FW1NBNE04I6RIW-3	ca	8	15
FW1NBNE04I9NGK-1	ca	5	9
FW1NBNE04IC33F-1	ca	5	9
FW1NBNE04ICXH6-1	ca	5	9
FW1NBNE04IEFQH-1	ca	9	17
FW1NBNE04IEQ0H-1	ca	5	9
FW1NBNE04IETB7-1	ca	5	9
FW1NBNE04IEURO-1	ca	17	33
FW1NBNE04IFCIW-1	ca	5	9
FW1NBNE04IHD9Z-1	ca	7	13
FW1NBNE04IL1OK-1	ca	27	53
FW1NBNE04IMRG5-2	ca	5	9
FW1NBNE04IOG1B-1	ca	5	9
FW1NBNE04IR5NA-1	ca	7	13
FW1NBNE04IXIM9-1	ca	11	21
FW1NBNE04IZORU-1	ca	5	9
FW1NBNE04JA2AW-1	ca	6	11
FW1NBNE04JBFHT-1	ca	5	9
FW1NBNE04JDLOI-1	ca	5	9
FW1NBNE04JGYNY-1	ca	9	17
FW1NBNE04JHZBS-1	ca	5	9
FW1NBNE04JJFZI-2	ca	20	39
FW1NBNE04JK15L-2	ca	8	15
FW1NBNE04JMDKM-1	ca	5	9
FW1NBNE04JMX21-1	ca	10	19
FW1NBNE04JWKDR-3	ca	6	11
FW1NBNE04JXG50-1	ca	19	37
contig04929-1	caa	5	14
contig07081-1	caa	7	20
contig07602-1	caa	5	14
FW1NBNE04IH02O-1	caa	6	17
FW1NBNE04IK5JR-1	caa	5	14
FW1NBNE04IW28P-1	caa	9	26
FW1NBNE04JDH38-1	caa	5	14
FW1NBNE04JEFXC-1	caa	8	23
FW1NBNE04JLPCK-1	caa	7	20
contig13009-1	cac	6	17
FW1NBNE04I0BNQ-2	cac	9	26
FW1NBNE04IYYKO-1	cac	5	14
contig07223-3	cacac	5	24
FW1NBNE04JY8OC-1	cacatg	7	41
contig10838-1	cacctt	6	35
contig00505-4	cag	8	23
contig01546-1	cag	5	14
contig03299-1	cag	5	14
contig04462-2	cag	5	14
contig04557-1	cag	5	14
contig05014-1	cag	7	20
contig05389-1	cag	5	14
contig10060-2	cag	5	14
contig11096-1	cag	6	17
contig11686-1	cag	5	14
contig12137-1	cag	7	20
contig12345-1	cag	5	14
FW1NBNE04H7XIP-3	cag	11	32
FW1NBNE04I1T3D-2	cag	6	17
FW1NBNE04I24WC-1	cag	6	17
FW1NBNE04I7T0H-1	cag	5	14
FW1NBNE04I8GGQ-1	cag	9	26
FW1NBNE04I8ODW-1	cag	5	14
FW1NBNE04I9HBS-1	cag	5	14
FW1NBNE04INBVN-1	cag	6	17
FW1NBNE04ING5V-1	cag	6	17
FW1NBNE04IVOPA-2	cag	8	23
FW1NBNE04IW28P-2	cag	6	17
FW1NBNE04IW28P-3	cag	5	14
FW1NBNE04IWEM4-1	cag	7	20
FW1NBNE04JTG85-2	cag	8	23
contig04298-1	cagaag	5	29
contig05900-1	cagat	5	24
FW1NBNE04IH5YD-2	cagg	6	23
FW1NBNE04IP598-1	caggct	8	47
contig00053-1	cat	5	14
contig00491-1	cat	5	14
contig03268-1	cat	5	14
contig04920-1	cat	5	14
contig08084-1	cat	5	14
contig08261-1	cat	7	20
contig09684-1	cat	7	20
contig09712-1	cat	7	20
contig12345-2	cat	7	20
contig12598-1	cat	5	14
contig13454-1	cat	7	20
FW1NBNE04H6URO-1	cat	5	14
FW1NBNE04H8KBA-1	cat	8	23
FW1NBNE04I0BNQ-3	cat	6	17
FW1NBNE04IDQAO-1	cat	7	20
FW1NBNE04ISG5V-1	cat	6	17
FW1NBNE04JG4CH-1	cat	6	17
FW1NBNE04JTE5D-1	cat	8	23
FW1NBNE04JTG85-1	cat	5	14
FW1NBNE04JD4MX-3	cataca	6	35
contig11633-1	catc	5	19
contig10060-3	catcac	5	29
contig03694-1	catcgc	6	35
contig11597-1	catcgc	6	35
FW1NBNE04IQVIA-3	catcgc	5	29
FW1NBNE04JFOO9-1	catcgc	6	35
FW1NBNE04JKNC4-1	catcgc	6	35
FW1NBNE04JP9PO-1	catt	5	19
contig00388-1	cca	6	17
contig09961-2	cca	5	14
FW1NBNE04IAO7F-1	cca	6	17
FW1NBNE04JSDAO-1	cca	5	14
FW1NBNE04JTSJP-1	cca	5	14
contig00468-1	ccagc	6	29
contig00630-1	cct	7	20
contig06594-1	cct	5	14
contig08670-1	cct	6	17
contig09434-1	cct	6	17
contig10014-1	cct	5	14
contig10822-1	cct	5	14
FW1NBNE04JXIRD-1	cct	5	14
contig11587-1	cctg	5	19
FW1NBNE04JM9M9-1	cctg	6	23
FW1NBNE04JMJRF-1	cctg	6	23
FW1NBNE04I2OVK-1	ccttt	6	29
contig04780-1	cg	5	9
contig05219-1	cg	5	9
contig09671-2	cg	7	13
contig10291-1	cg	6	11
contig12247-1	cg	6	11
FW1NBNE04I8WGZ-1	cg	5	9
FW1NBNE04IG2LA-2	cg	6	11
FW1NBNE04IK2NH-2	cg	7	13
FW1NBNE04JEDJR-2	cg	5	9
FW1NBNE04JFQVX-1	cg	6	11
FW1NBNE04JK15P-2	cg	6	11
contig03057-1	cga	5	14
contig12789-3	cga	5	14
contig00932-1	cgaa	6	23
FW1NBNE04IFLVY-2	cgag	5	19
FW1NBNE04IQBBQ-1	cgag	5	19
contig01435-1	cgat	5	19
contig02494-1	cgat	6	23
contig05625-1	cgat	5	19
FW1NBNE04JUMAM-1	cgccat	5	29
contig08355-1	cgct	5	19
contig09824-1	cgct	5	19
contig08807-1	cgtct	5	24
contig10031-1	cgttt	5	24
contig00116-2	ct	5	9
contig00979-1	ct	9	17
contig01383-1	ct	5	9
contig01621-1	ct	9	17
contig01811-1	ct	10	19
contig01840-2	ct	5	9
contig01943-1	ct	13	25
contig01991-1	ct	6	11
contig02099-1	ct	8	15
contig02221-1	ct	6	11
contig02900-1	ct	9	17
contig02904-1	ct	9	17
contig02966-1	ct	15	29
contig02974-1	ct	5	9
contig03070-1	ct	6	11
contig03111-1	ct	6	11
contig03124-1	ct	10	19
contig03248-1	ct	8	15
contig03545-2	ct	5	9
contig04048-1	ct	5	9
contig04136-1	ct	6	11
contig04157-1	ct	9	17
contig04334-1	ct	8	15
contig04405-1	ct	11	21
contig04620-1	ct	10	19
contig04649-1	ct	6	11
contig04859-1	ct	5	9
contig04963-1	ct	6	11
contig05083-1	ct	7	13
contig05164-1	ct	5	9
contig05219-2	ct	9	17
contig05368-1	ct	7	13
contig05437-1	ct	5	9
contig05866-1	ct	6	11
contig05960-1	ct	12	23
contig06415-1	ct	9	17
contig06439-1	ct	7	13
contig06464-1	ct	6	11
contig06471-1	ct	19	37
contig06642-1	ct	5	9
contig06691-1	ct	5	9
contig06845-1	ct	9	17
contig06896-1	ct	5	9
contig07197-1	ct	14	27
contig07392-1	ct	5	9
contig07441-1	ct	6	11
contig07497-1	ct	12	23
contig07775-1	ct	5	9
contig07786-1	ct	5	9
contig08006-1	ct	11	21
contig08028-1	ct	11	21
contig08259-1	ct	6	11
contig08600-1	ct	7	13
contig08644-1	ct	6	11
contig08949-1	ct	9	17
contig09066-1	ct	11	21
contig09067-1	ct	10	19
contig09209-1	ct	5	9
contig09542-1	ct	8	15
contig09604-1	ct	6	11
contig09611-1	ct	5	9
contig09826-2	ct	5	9
contig09873-1	ct	5	9
contig09995-2	ct	9	17
contig10496-1	ct	10	19
contig10515-1	ct	5	9
contig10610-1	ct	6	11
contig10853-1	ct	9	17
contig10853-2	ct	9	17
contig10855-1	ct	7	13
contig10945-1	ct	5	9
contig10979-1	ct	7	13
contig11037-1	ct	5	9
contig11198-1	ct	5	9
contig11368-1	ct	5	9
contig11532-1	ct	16	31
contig11661-1	ct	7	13
contig12019-1	ct	5	9
contig12231-1	ct	7	13
contig12297-1	ct	5	9
contig12724-1	ct	11	21
contig12813-1	ct	7	13
contig12826-1	ct	5	9
contig12838-1	ct	9	17
contig12954-1	ct	9	17
contig12954-2	ct	5	9
contig13119-1	ct	5	9
contig13170-1	ct	9	17
contig13198-1	ct	5	9
contig13344-1	ct	5	9
contig13350-1	ct	5	9
contig13423-1	ct	5	9
contig13934-1	ct	5	9
contig13983-1	ct	5	9
contig13983-2	ct	5	9
contig14029-1	ct	7	13
contig14156-1	ct	8	15
FW1NBNE04H29DW-1	ct	5	9
FW1NBNE04H4206-1	ct	5	9
FW1NBNE04H4OZM-1	ct	7	13
FW1NBNE04H6MC8-1	ct	15	29
FW1NBNE04H6ONN-1	ct	6	11
FW1NBNE04H6R1G-1	ct	5	9
FW1NBNE04H70IH-1	ct	12	23
FW1NBNE04H81TZ-1	ct	7	13
FW1NBNE04H8BDL-1	ct	7	13
FW1NBNE04H8HSW-1	ct	7	13
FW1NBNE04H9Q2O-1	ct	11	21
FW1NBNE04HZKOQ-2	ct	23	45
FW1NBNE04I1GUD-1	ct	5	9
FW1NBNE04I1ORD-1	ct	10	19
FW1NBNE04I2GWN-1	ct	8	15
FW1NBNE04I2KKO-1	ct	5	9
FW1NBNE04I4XNX-1	ct	6	11
FW1NBNE04I57VM-1	ct	5	9
FW1NBNE04I5V1Q-1	ct	11	21
FW1NBNE04I6IVF-1	ct	8	15
FW1NBNE04I6N0D-1	ct	5	9
FW1NBNE04I6RIW-2	ct	5	9
FW1NBNE04I71TN-2	ct	6	11
FW1NBNE04I75W2-1	ct	14	27
FW1NBNE04I7DI6-1	ct	8	15
FW1NBNE04I7P8S-1	ct	5	9
FW1NBNE04I7UJI-1	ct	11	21
FW1NBNE04I87PH-1	ct	6	11
FW1NBNE04I8WGZ-2	ct	9	17
FW1NBNE04IA647-2	ct	5	9
FW1NBNE04IA647-3	ct	6	11
FW1NBNE04IAMBF-1	ct	5	9
FW1NBNE04IAZM7-1	ct	6	11
FW1NBNE04IEOI6-1	ct	7	13
FW1NBNE04IFLVY-1	ct	5	9
FW1NBNE04IGSSQ-1	ct	5	9
FW1NBNE04IGXDD-1	ct	7	13
FW1NBNE04IHBDY-1	ct	7	13
FW1NBNE04IHBDY-2	ct	5	9
FW1NBNE04IIRYR-1	ct	12	23
FW1NBNE04IK2NH-1	ct	5	9
FW1NBNE04IKJZS-1	ct	6	11
FW1NBNE04IKNUB-1	ct	8	15
FW1NBNE04IKVWE-1	ct	5	9
FW1NBNE04IMB70-1	ct	5	9
FW1NBNE04IO9WW-1	ct	6	11
FW1NBNE04IPGEK-1	ct	8	15
FW1NBNE04IPQ4K-1	ct	5	9
FW1NBNE04IQ03U-1	ct	6	11
FW1NBNE04IR5NA-2	ct	6	11
FW1NBNE04IRTCE-1	ct	7	13
FW1NBNE04IRW8L-1	ct	10	19
FW1NBNE04ITFSD-1	ct	12	23
FW1NBNE04ITT1X-1	ct	5	9
FW1NBNE04IUV76-1	ct	5	9
FW1NBNE04IVG35-1	ct	16	31
FW1NBNE04IW7FB-1	ct	5	9
FW1NBNE04IXALJ-1	ct	7	13
FW1NBNE04IXITW-1	ct	8	15
FW1NBNE04IXMSV-1	ct	6	11
FW1NBNE04IXO5A-1	ct	6	11
FW1NBNE04JABY6-1	ct	10	19
FW1NBNE04JABY6-2	ct	5	9
FW1NBNE04JAP6Y-1	ct	10	19
FW1NBNE04JBZ0F-1	ct	7	13
FW1NBNE04JC9L0-1	ct	5	9
FW1NBNE04JCIV8-1	ct	10	19
FW1NBNE04JDIBR-1	ct	9	17
FW1NBNE04JELBJ-1	ct	8	15
FW1NBNE04JESB9-1	ct	11	21
FW1NBNE04JESIT-1	ct	9	17
FW1NBNE04JFMDC-1	ct	7	13
FW1NBNE04JG7CP-1	ct	7	13
FW1NBNE04JGOH1-1	ct	5	9
FW1NBNE04JGQT1-1	ct	5	9
FW1NBNE04JGSSW-1	ct	6	11
FW1NBNE04JGUPQ-1	ct	11	21
FW1NBNE04JGZ0M-1	ct	7	13
FW1NBNE04JH138-2	ct	8	15
FW1NBNE04JHLP6-1	ct	7	13
FW1NBNE04JIPFA-1	ct	8	15
FW1NBNE04JITF9-1	ct	5	9
FW1NBNE04JJKZH-3	ct	7	13
FW1NBNE04JK15L-1	ct	12	23
FW1NBNE04JLA1Y-1	ct	9	17
FW1NBNE04JLXSF-1	ct	6	11
FW1NBNE04JO49C-1	ct	5	9
FW1NBNE04JO9CP-1	ct	5	9
FW1NBNE04JOJC5-1	ct	5	9
FW1NBNE04JR3ZT-1	ct	5	9
FW1NBNE04JRB4Q-1	ct	13	25
FW1NBNE04JRNZT-1	ct	5	9
FW1NBNE04JRRIN-1	ct	7	13
FW1NBNE04JSQ0G-1	ct	10	19
FW1NBNE04JT3YQ-1	ct	6	11
FW1NBNE04JTR37-1	ct	7	13
FW1NBNE04JU594-2	ct	8	15
FW1NBNE04JUKKK-1	ct	5	9
FW1NBNE04JVZWR-1	ct	5	9
FW1NBNE04JW9QD-2	ct	7	13
FW1NBNE04JWCFA-1	ct	7	13
FW1NBNE04JWTHY-1	ct	11	21
FW1NBNE04JX7Q3-1	ct	6	11
FW1NBNE04JYBPG-1	ct	6	11
FW1NBNE04I0AZK-1	cta	7	20
FW1NBNE04JR0VV-1	cta	6	17
contig14012-1	ctat	6	23
FW1NBNE04IHKL4-2	ctat	6	23
contig01708-1	ctc	7	20
contig06585-1	ctc	5	14
contig08430-1	ctc	8	23
contig08551-1	ctc	5	14
contig12409-1	ctc	5	14
FW1NBNE04H4PWL-2	ctc	6	17
FW1NBNE04IIC84-1	ctc	5	14
FW1NBNE04IJTUQ-1	ctc	5	14
FW1NBNE04IKJZS-2	ctc	5	14
FW1NBNE04JFMDC-2	ctc	5	14
FW1NBNE04JNBZF-1	ctc	5	14
contig07415-1	ctcg	6	23
contig12366-1	ctcg	5	19
FW1NBNE04I4KBF-2	ctct	5	19
contig03340-1	ctg	8	23
contig03521-1	ctg	5	14
contig03547-1	ctg	5	14
contig03982-1	ctg	7	20
contig04007-1	ctg	6	17
contig04349-1	ctg	5	14
contig04947-1	ctg	6	17
contig06075-1	ctg	7	20
contig06525-1	ctg	5	14
contig06979-1	ctg	5	14
contig07392-2	ctg	9	26
contig07780-1	ctg	8	23
contig08527-1	ctg	6	17
contig08543-1	ctg	7	20
contig09613-1	ctg	6	17
contig09973-1	ctg	6	17
contig10864-1	ctg	7	20
contig10936-1	ctg	5	14
contig11469-1	ctg	5	14
contig11471-1	ctg	5	14
contig11616-1	ctg	5	14
contig12564-1	ctg	6	17
contig12608-1	ctg	5	14
contig12966-2	ctg	6	17
contig13409-1	ctg	6	17
FW1NBNE04H0U1E-1	ctg	6	17
FW1NBNE04H8I28-1	ctg	6	17
FW1NBNE04I3BUX-2	ctg	5	14
FW1NBNE04I75LH-2	ctg	5	14
FW1NBNE04I8MMC-1	ctg	5	14
FW1NBNE04IDTA1-1	ctg	6	17
FW1NBNE04IH3BE-1	ctg	7	20
FW1NBNE04ILLXS-1	ctg	5	14
FW1NBNE04ING5V-2	ctg	5	14
FW1NBNE04IP6WN-1	ctg	10	29
FW1NBNE04IPJ25-2	ctg	10	29
FW1NBNE04IQQO3-1	ctg	8	23
FW1NBNE04ISPXB-1	ctg	5	14
FW1NBNE04ITYCF-1	ctg	5	14
FW1NBNE04JFKMP-1	ctg	8	23
FW1NBNE04JLA1Y-2	ctg	5	14
FW1NBNE04JM94Q-1	ctg	6	17
FW1NBNE04JQHHC-1	ctg	7	20
FW1NBNE04JQSUX-1	ctg	5	14
FW1NBNE04JV09W-1	ctg	6	17
FW1NBNE04JVSVE-1	ctg	8	23
FW1NBNE04JXD1S-1	ctg	8	23
FW1NBNE04HYSKL-1	ctgcgt	5	29
FW1NBNE04JJE02-1	ctgt	8	31
contig11116-2	ctgtgt	5	29
contig00155-1	ctt	5	14
contig01098-1	ctt	5	14
contig01297-2	ctt	5	14
contig03744-2	ctt	10	29
contig05958-1	ctt	5	14
contig07228-1	ctt	8	23
contig08268-1	ctt	5	14
contig11267-1	ctt	5	14
contig11332-1	ctt	6	17
contig11583-1	ctt	7	20
contig11734-1	ctt	5	14
contig12063-1	ctt	6	17
contig12080-2	ctt	6	17
contig12149-1	ctt	5	14
contig12966-3	ctt	8	23
FW1NBNE04I2UCY-1	ctt	6	17
FW1NBNE04I5CYP-1	ctt	9	26
FW1NBNE04I7ZHQ-1	ctt	5	14
FW1NBNE04IDSFD-1	ctt	7	20
FW1NBNE04ILYHA-1	ctt	5	14
FW1NBNE04JA5XT-1	ctt	5	14
FW1NBNE04JAI1D-1	ctt	9	26
FW1NBNE04JHPGM-1	ctt	5	14
FW1NBNE04JO9W2-1	ctt	5	14
FW1NBNE04JQMNI-1	ctt	5	14
contig00722-1	cttc	5	19
FW1NBNE04JGTZO-1	cttt	6	23
contig00011-1	ga	8	15
contig00072-1	ga	5	9
contig00117-1	ga	12	23
contig00125-1	ga	5	9
contig00132-1	ga	12	23
contig00154-1	ga	6	11
contig00324-1	ga	5	9
contig00358-1	ga	5	9
contig00387-1	ga	11	21
contig00405-1	ga	11	21
contig00418-1	ga	5	9
contig00443-1	ga	5	9
contig00449-1	ga	5	9
contig00453-1	ga	14	27
contig00475-1	ga	5	9
contig00505-1	ga	6	11
contig00505-2	ga	5	9
contig00648-1	ga	10	19
contig00648-2	ga	6	11
contig00667-1	ga	8	15
contig00719-1	ga	5	9
contig00794-1	ga	11	21
contig00831-1	ga	5	9
contig01023-1	ga	11	21
contig01104-1	ga	5	9
contig01136-1	ga	6	11
contig01172-1	ga	6	11
contig01219-1	ga	5	9
contig01245-1	ga	7	13
contig01276-1	ga	6	11
contig01276-2	ga	5	9
contig01297-1	ga	5	9
contig01416-1	ga	5	9
contig01443-1	ga	5	9
contig01487-1	ga	5	9
contig01496-1	ga	10	19
contig01507-1	ga	7	13
contig01518-1	ga	9	17
contig01522-1	ga	5	9
contig01662-1	ga	5	9
contig01733-1	ga	6	11
contig01861-1	ga	5	9
contig02197-1	ga	6	11
contig02201-1	ga	6	11
contig02217-1	ga	14	27
contig02253-1	ga	6	11
contig02367-1	ga	8	15
contig02454-1	ga	5	9
contig02630-1	ga	11	21
contig02704-2	ga	7	13
contig02718-1	ga	6	11
contig02792-1	ga	6	11
contig02799-1	ga	5	9
contig02821-1	ga	6	11
contig02891-1	ga	7	13
contig03020-1	ga	5	9
contig03511-1	ga	7	13
contig03731-1	ga	5	9
contig03809-1	ga	5	9
contig03947-1	ga	7	13
contig04381-1	ga	7	13
contig04402-1	ga	5	9
contig04505-1	ga	6	11
contig04505-2	ga	5	9
contig04512-1	ga	5	9
contig04523-1	ga	11	21
contig04553-1	ga	5	9
contig04575-1	ga	12	23
contig04853-1	ga	7	13
contig05022-1	ga	12	23
contig05122-1	ga	5	9
contig05200-1	ga	7	13
contig05335-1	ga	5	9
contig05508-1	ga	13	25
contig05572-1	ga	7	13
contig05633-1	ga	10	19
contig05684-1	ga	8	15
contig05726-1	ga	5	9
contig05749-1	ga	8	15
contig05789-1	ga	5	9
contig05789-2	ga	9	17
contig06062-1	ga	6	11
contig06174-1	ga	6	11
contig06179-1	ga	6	11
contig06182-1	ga	5	9
contig06618-1	ga	8	15
contig06626-1	ga	6	11
contig06782-1	ga	7	13
contig06872-1	ga	10	19
contig07037-1	ga	5	9
contig07041-1	ga	5	9
contig07223-2	ga	5	9
contig07552-1	ga	5	9
contig07646-1	ga	11	21
contig07776-1	ga	10	19
contig07849-1	ga	10	19
contig07869-1	ga	5	9
contig07869-2	ga	5	9
contig07933-1	ga	5	9
contig08039-1	ga	5	9
contig08100-1	ga	6	11
contig08102-1	ga	5	9
contig08130-1	ga	10	19
contig08173-1	ga	12	23
contig08322-1	ga	9	17
contig08328-1	ga	15	29
contig08351-1	ga	5	9
contig08402-1	ga	16	31
contig08442-1	ga	7	13
contig08499-1	ga	9	17
contig08546-1	ga	6	11
contig08575-1	ga	5	9
contig09086-1	ga	7	13
contig09088-1	ga	5	9
contig09772-2	ga	25	49
contig10049-1	ga	9	17
contig10060-1	ga	6	11
contig10142-1	ga	10	19
contig10382-1	ga	6	11
contig10529-1	ga	9	17
contig10552-1	ga	5	9
contig10669-1	ga	6	11
contig10677-1	ga	8	15
contig10693-1	ga	6	11
contig10952-1	ga	7	13
contig10953-1	ga	5	9
contig10982-1	ga	9	17
contig11035-1	ga	5	9
contig11079-1	ga	8	15
contig11228-1	ga	9	17
contig11369-1	ga	5	9
contig11381-1	ga	8	15
contig11404-1	ga	11	21
contig11457-1	ga	7	13
contig11464-1	ga	7	13
contig11516-1	ga	7	13
contig11543-1	ga	11	21
contig11595-1	ga	6	11
contig11690-2	ga	6	11
contig11712-1	ga	5	9
contig11786-1	ga	5	9
contig11895-1	ga	8	15
contig11902-1	ga	8	15
contig12017-1	ga	5	9
contig12056-1	ga	10	19
contig12086-1	ga	7	13
contig12126-1	ga	5	9
contig12175-1	ga	7	13
contig12175-2	ga	5	9
contig12298-1	ga	6	11
contig12346-1	ga	5	9
contig12393-1	ga	5	9
contig12400-1	ga	5	9
contig12400-2	ga	5	9
contig12522-1	ga	5	9
contig12526-1	ga	8	15
contig12528-1	ga	6	11
contig12597-1	ga	5	9
contig12655-1	ga	7	13
contig12672-1	ga	6	11
contig12689-1	ga	8	15
contig12694-1	ga	13	25
contig12814-1	ga	6	11
contig12873-1	ga	12	23
contig12884-1	ga	8	15
contig12899-1	ga	9	17
contig13005-1	ga	5	9
contig13328-1	ga	12	23
contig13328-2	ga	10	19
contig13402-1	ga	5	9
contig13473-1	ga	6	11
contig13499-1	ga	6	11
contig13523-1	ga	7	13
contig13629-1	ga	8	15
contig13691-1	ga	6	11
contig13747-1	ga	9	17
contig13748-1	ga	6	11
contig13748-2	ga	6	11
contig13756-1	ga	5	9
contig13756-2	ga	26	51
contig13824-1	ga	7	13
contig13846-1	ga	13	25
contig14114-1	ga	11	21
contig14149-1	ga	5	9
FW1NBNE04H02OJ-2	ga	13	25
FW1NBNE04H078I-1	ga	20	39
FW1NBNE04H0HGQ-1	ga	8	15
FW1NBNE04H0JZP-1	ga	12	23
FW1NBNE04H0T54-1	ga	5	9
FW1NBNE04H0T54-2	ga	5	9
FW1NBNE04H0UAK-1	ga	7	13
FW1NBNE04H1HDD-1	ga	30	59
FW1NBNE04H1LQ2-1	ga	9	17
FW1NBNE04H1XOA-1	ga	5	9
FW1NBNE04H1Z81-2	ga	9	17
FW1NBNE04H1ZT2-1	ga	5	9
FW1NBNE04H2BD5-1	ga	8	15
FW1NBNE04H2D66-1	ga	16	31
FW1NBNE04H2H0D-1	ga	28	55
FW1NBNE04H2PQZ-1	ga	11	21
FW1NBNE04H2SEA-1	ga	22	43
FW1NBNE04H37NU-1	ga	23	45
FW1NBNE04H3EGH-1	ga	7	13
FW1NBNE04H3EGH-2	ga	15	29
FW1NBNE04H3FM4-1	ga	8	15
FW1NBNE04H3FM4-2	ga	6	11
FW1NBNE04H3VIJ-1	ga	5	9
FW1NBNE04H3VIJ-2	ga	5	9
FW1NBNE04H42TW-1	ga	7	13
FW1NBNE04H584M-1	ga	11	21
FW1NBNE04H5DMU-1	ga	11	21
FW1NBNE04H5GWA-1	ga	24	47
FW1NBNE04H5KWO-2	ga	22	43
FW1NBNE04H5M6H-1	ga	33	65
FW1NBNE04H5QRA-1	ga	5	9
FW1NBNE04H5TWF-1	ga	11	21
FW1NBNE04H6AZN-1	ga	15	29
FW1NBNE04H6EMS-1	ga	11	21
FW1NBNE04H6NET-2	ga	15	29
FW1NBNE04H6OSN-1	ga	20	39
FW1NBNE04H6XPR-1	ga	13	25
FW1NBNE04H7DGW-1	ga	6	11
FW1NBNE04H7K1C-2	ga	23	45
FW1NBNE04H7LJY-1	ga	5	9
FW1NBNE04H7N3G-1	ga	5	9
FW1NBNE04H7Q77-2	ga	11	21
FW1NBNE04H7XIP-1	ga	5	9
FW1NBNE04H810H-1	ga	14	27
FW1NBNE04H819B-1	ga	13	25
FW1NBNE04H8ZIW-1	ga	10	19
FW1NBNE04H91P5-1	ga	35	69
FW1NBNE04H97OK-1	ga	13	25
FW1NBNE04H97OK-2	ga	5	9
FW1NBNE04H9DG8-1	ga	28	55
FW1NBNE04H9QI1-1	ga	7	13
FW1NBNE04H9S90-1	ga	8	15
FW1NBNE04H9Z9B-1	ga	7	13
FW1NBNE04HXWYT-1	ga	12	23
FW1NBNE04HZE6D-1	ga	34	67
FW1NBNE04HZT5P-1	ga	23	45
FW1NBNE04HZUGA-1	ga	22	43
FW1NBNE04HZUH2-1	ga	5	9
FW1NBNE04I022O-1	ga	5	9
FW1NBNE04I03KT-1	ga	42	83
FW1NBNE04I09DM-1	ga	19	37
FW1NBNE04I0BNQ-1	ga	10	19
FW1NBNE04I0HIH-1	ga	13	25
FW1NBNE04I0PDW-1	ga	6	11
FW1NBNE04I0TRD-1	ga	11	21
FW1NBNE04I0ZSQ-1	ga	5	9
FW1NBNE04I0ZSQ-2	ga	7	13
FW1NBNE04I0ZSQ-3	ga	8	15
FW1NBNE04I16XY-1	ga	5	9
FW1NBNE04I1K71-1	ga	12	23
FW1NBNE04I1L41-1	ga	5	9
FW1NBNE04I1NNX-1	ga	15	29
FW1NBNE04I1TMV-1	ga	32	63
FW1NBNE04I271M-1	ga	8	15
FW1NBNE04I2AP2-1	ga	8	15
FW1NBNE04I2K0C-1	ga	5	9
FW1NBNE04I2NP0-1	ga	5	9
FW1NBNE04I2VRO-1	ga	14	27
FW1NBNE04I30FG-1	ga	23	45
FW1NBNE04I33UU-1	ga	18	35
FW1NBNE04I3CR8-1	ga	10	19
FW1NBNE04I3DJ6-1	ga	20	39
FW1NBNE04I3HOR-1	ga	23	45
FW1NBNE04I3I9Y-1	ga	21	41
FW1NBNE04I3IV5-1	ga	5	9
FW1NBNE04I40IW-1	ga	9	17
FW1NBNE04I42JL-2	ga	27	53
FW1NBNE04I458E-1	ga	14	27
FW1NBNE04I47A2-1	ga	14	27
FW1NBNE04I47MR-1	ga	12	23
FW1NBNE04I4FJB-1	ga	5	9
FW1NBNE04I4MUU-1	ga	14	27
FW1NBNE04I4RVZ-1	ga	12	23
FW1NBNE04I54J2-1	ga	10	19
FW1NBNE04I5859-1	ga	5	9
FW1NBNE04I5A8I-1	ga	7	13
FW1NBNE04I5BR0-1	ga	27	53
FW1NBNE04I5FWR-1	ga	9	17
FW1NBNE04I5FWR-3	ga	10	19
FW1NBNE04I5V9U-1	ga	16	31
FW1NBNE04I5XGP-1	ga	6	11
FW1NBNE04I5YFG-1	ga	10	19
FW1NBNE04I64AN-1	ga	8	15
FW1NBNE04I715T-1	ga	25	49
FW1NBNE04I71TN-1	ga	12	23
FW1NBNE04I88VV-1	ga	9	17
FW1NBNE04I8C7G-1	ga	5	9
FW1NBNE04I8NBY-2	ga	5	9
FW1NBNE04I8PP2-1	ga	33	65
FW1NBNE04I93TC-1	ga	20	39
FW1NBNE04I9BQ0-1	ga	6	11
FW1NBNE04I9G32-1	ga	13	25
FW1NBNE04I9NWO-1	ga	5	9
FW1NBNE04I9QLG-1	ga	5	9
FW1NBNE04I9QV4-1	ga	5	9
FW1NBNE04I9R4O-1	ga	11	21
FW1NBNE04I9UJM-1	ga	22	43
FW1NBNE04IA6K7-1	ga	5	9
FW1NBNE04IA78K-1	ga	5	9
FW1NBNE04IALUT-1	ga	23	45
FW1NBNE04IATCK-1	ga	17	33
FW1NBNE04IB4ZG-1	ga	15	29
FW1NBNE04IB85J-1	ga	5	9
FW1NBNE04IBE5Y-1	ga	25	49
FW1NBNE04IBMVM-1	ga	5	9
FW1NBNE04IBSVT-1	ga	6	11
FW1NBNE04IC0RN-1	ga	25	49
FW1NBNE04IC8BK-1	ga	5	9
FW1NBNE04ICRAE-1	ga	5	9
FW1NBNE04ICXN2-1	ga	6	11
FW1NBNE04ICZRH-1	ga	5	9
FW1NBNE04ID5IL-1	ga	16	31
FW1NBNE04IDD39-1	ga	13	25
FW1NBNE04IDGOG-1	ga	5	9
FW1NBNE04IDZUC-1	ga	14	27
FW1NBNE04IE28E-1	ga	9	17
FW1NBNE04IE4SW-2	ga	12	23
FW1NBNE04IE586-1	ga	6	11
FW1NBNE04IEAA5-1	ga	11	21
FW1NBNE04IEVXY-1	ga	5	9
FW1NBNE04IEZT4-1	ga	5	9
FW1NBNE04IF9RQ-1	ga	24	47
FW1NBNE04IFM6D-1	ga	5	9
FW1NBNE04IFPWO-2	ga	10	19
FW1NBNE04IFSF4-1	ga	6	11
FW1NBNE04IFSF4-2	ga	17	33
FW1NBNE04IFT5B-1	ga	15	29
FW1NBNE04IG9WT-1	ga	13	25
FW1NBNE04IG9WT-2	ga	8	15
FW1NBNE04IGD68-1	ga	5	9
FW1NBNE04IGE2T-1	ga	20	39
FW1NBNE04IGE70-1	ga	6	11
FW1NBNE04IGHKV-1	ga	24	47
FW1NBNE04IGKJ2-1	ga	9	17
FW1NBNE04IGKJ2-2	ga	7	13
FW1NBNE04IH2A5-1	ga	5	9
FW1NBNE04IH374-1	ga	5	9
FW1NBNE04IHM1U-1	ga	14	27
FW1NBNE04IHM1U-2	ga	5	9
FW1NBNE04IIC51-1	ga	5	9
FW1NBNE04IIC51-2	ga	8	15
FW1NBNE04IICN7-1	ga	28	55
FW1NBNE04IIGEP-1	ga	17	33
FW1NBNE04IJ86T-1	ga	9	17
FW1NBNE04IJDVR-1	ga	6	11
FW1NBNE04IJHSB-1	ga	6	11
FW1NBNE04IJMO4-1	ga	6	11
FW1NBNE04IJO3J-1	ga	5	9
FW1NBNE04IJSX5-1	ga	5	9
FW1NBNE04IJWUL-1	ga	14	27
FW1NBNE04IK94J-2	ga	13	25
FW1NBNE04IKBHE-1	ga	6	11
FW1NBNE04IKFOF-1	ga	9	17
FW1NBNE04IKGXC-1	ga	32	63
FW1NBNE04IKJHJ-1	ga	21	41
FW1NBNE04IKVL5-1	ga	5	9
FW1NBNE04IL1QS-1	ga	5	9
FW1NBNE04IL59C-1	ga	7	13
FW1NBNE04ILBV2-1	ga	5	9
FW1NBNE04ILIDJ-1	ga	16	31
FW1NBNE04ILQHP-1	ga	10	19
FW1NBNE04ILQHP-3	ga	12	23
FW1NBNE04ILUCJ-1	ga	18	35
FW1NBNE04IMMH8-1	ga	6	11
FW1NBNE04IMP91-1	ga	7	13
FW1NBNE04IN552-1	ga	5	9
FW1NBNE04IN78M-1	ga	5	9
FW1NBNE04IN8VG-1	ga	17	33
FW1NBNE04INHCO-1	ga	14	27
FW1NBNE04INUT3-1	ga	17	33
FW1NBNE04IO645-1	ga	48	95
FW1NBNE04IOCPB-1	ga	5	9
FW1NBNE04IOE8G-3	ga	9	17
FW1NBNE04IOGXD-1	ga	9	17
FW1NBNE04IOH8I-1	ga	6	11
FW1NBNE04IOYBI-1	ga	6	11
FW1NBNE04IOYM9-1	ga	33	65
FW1NBNE04IP21A-2	ga	9	17
FW1NBNE04IP41O-1	ga	30	59
FW1NBNE04IP6MF-1	ga	6	11
FW1NBNE04IPJGK-1	ga	11	21
FW1NBNE04IPJGK-2	ga	6	11
FW1NBNE04IQBD1-1	ga	10	19
FW1NBNE04IQCXE-1	ga	15	29
FW1NBNE04IQFLH-1	ga	5	9
FW1NBNE04IQI57-1	ga	32	63
FW1NBNE04IQLU5-1	ga	6	11
FW1NBNE04IQVBC-1	ga	6	11
FW1NBNE04IQWTE-1	ga	15	29
FW1NBNE04IS42U-1	ga	5	9
FW1NBNE04ISGQT-1	ga	24	47
FW1NBNE04ISXHE-1	ga	20	39
FW1NBNE04ITOE0-1	ga	17	33
FW1NBNE04ITVXX-1	ga	9	17
FW1NBNE04IU5GD-1	ga	9	17
FW1NBNE04IU9D9-1	ga	15	29
FW1NBNE04IURWS-1	ga	5	9
FW1NBNE04IUTH9-1	ga	5	9
FW1NBNE04IV41V-2	ga	9	17
FW1NBNE04IV4ZK-1	ga	14	27
FW1NBNE04IVFX9-1	ga	20	39
FW1NBNE04IVGNM-1	ga	13	25
FW1NBNE04IVH0B-1	ga	6	11
FW1NBNE04IVI59-3	ga	11	21
FW1NBNE04IVOPA-1	ga	8	15
FW1NBNE04IVU4A-1	ga	12	23
FW1NBNE04IW3CP-1	ga	31	61
FW1NBNE04IWOYY-1	ga	13	25
FW1NBNE04IWPLX-1	ga	5	9
FW1NBNE04IWS2M-1	ga	11	21
FW1NBNE04IWUAF-1	ga	9	17
FW1NBNE04IX8O5-1	ga	19	37
FW1NBNE04IX9CD-1	ga	10	19
FW1NBNE04IXC1T-1	ga	17	33
FW1NBNE04IXG6D-1	ga	24	47
FW1NBNE04IXTLZ-1	ga	5	9
FW1NBNE04IYLQT-1	ga	17	33
FW1NBNE04IYNNX-1	ga	10	19
FW1NBNE04IYP1Q-1	ga	11	21
FW1NBNE04IZ22T-1	ga	10	19
FW1NBNE04IZ3GU-1	ga	5	9
FW1NBNE04IZ7VB-1	ga	12	23
FW1NBNE04IZVQX-1	ga	18	35
FW1NBNE04JA3Q6-1	ga	6	11
FW1NBNE04JAC8G-1	ga	5	9
FW1NBNE04JAIBJ-1	ga	10	19
FW1NBNE04JANYV-1	ga	14	27
FW1NBNE04JAPKB-2	ga	5	9
FW1NBNE04JAS9B-1	ga	49	97
FW1NBNE04JAYZQ-1	ga	12	23
FW1NBNE04JB013-1	ga	8	15
FW1NBNE04JB797-1	ga	21	41
FW1NBNE04JBH5V-1	ga	22	43
FW1NBNE04JBIY5-1	ga	5	9
FW1NBNE04JBLRT-1	ga	11	21
FW1NBNE04JBOMB-1	ga	35	69
FW1NBNE04JBSCT-1	ga	6	11
FW1NBNE04JBVIE-1	ga	5	9
FW1NBNE04JCB38-1	ga	18	35
FW1NBNE04JCHSR-1	ga	6	11
FW1NBNE04JCM8G-1	ga	5	9
FW1NBNE04JCMO6-1	ga	5	9
FW1NBNE04JCO5E-1	ga	5	9
FW1NBNE04JCO5E-4	ga	5	9
FW1NBNE04JCTSB-1	ga	19	37
FW1NBNE04JCXSJ-1	ga	6	11
FW1NBNE04JD5EX-1	ga	5	9
FW1NBNE04JDB7Y-1	ga	16	31
FW1NBNE04JDG6T-1	ga	11	21
FW1NBNE04JDIA3-1	ga	13	25
FW1NBNE04JDNCO-1	ga	27	53
FW1NBNE04JDRK3-1	ga	15	29
FW1NBNE04JEAT5-1	ga	8	15
FW1NBNE04JEDJR-1	ga	6	11
FW1NBNE04JEDJR-3	ga	5	9
FW1NBNE04JEI0Q-1	ga	17	33
FW1NBNE04JEWTV-1	ga	25	49
FW1NBNE04JF3HN-1	ga	15	29
FW1NBNE04JFQG7-1	ga	10	19
FW1NBNE04JG0A5-2	ga	8	15
FW1NBNE04JG4Q3-1	ga	13	25
FW1NBNE04JG8RF-1	ga	12	23
FW1NBNE04JGIPL-1	ga	14	27
FW1NBNE04JGNIU-1	ga	14	27
FW1NBNE04JGPQQ-1	ga	5	9
FW1NBNE04JGS6R-1	ga	30	59
FW1NBNE04JGUBM-1	ga	26	51
FW1NBNE04JH18Q-2	ga	27	53
FW1NBNE04JH30K-1	ga	8	15
FW1NBNE04JHAJG-1	ga	6	11
FW1NBNE04JIZ0E-1	ga	21	41
FW1NBNE04JJ2O8-1	ga	6	11
FW1NBNE04JJ2O8-2	ga	6	11
FW1NBNE04JJ3GP-1	ga	9	17
FW1NBNE04JJKRG-1	ga	14	27
FW1NBNE04JJOUW-1	ga	22	43
FW1NBNE04JJUFV-1	ga	19	37
FW1NBNE04JK5P5-1	ga	14	27
FW1NBNE04JKEIK-1	ga	5	9
FW1NBNE04JKEIK-2	ga	8	15
FW1NBNE04JKFES-1	ga	29	57
FW1NBNE04JKP54-1	ga	24	47
FW1NBNE04JL1LD-1	ga	25	49
FW1NBNE04JLLS3-1	ga	7	13
FW1NBNE04JM2Q9-1	ga	30	59
FW1NBNE04JMG93-1	ga	13	25
FW1NBNE04JN8CJ-1	ga	19	37
FW1NBNE04JNOBD-1	ga	11	21
FW1NBNE04JNSB3-1	ga	23	45
FW1NBNE04JOEW3-1	ga	6	11
FW1NBNE04JOID2-1	ga	12	23
FW1NBNE04JOXA5-1	ga	18	35
FW1NBNE04JOY1H-1	ga	7	13
FW1NBNE04JP67M-1	ga	9	17
FW1NBNE04JPATC-1	ga	13	25
FW1NBNE04JPDXK-1	ga	6	11
FW1NBNE04JPGZG-1	ga	7	13
FW1NBNE04JPPQU-1	ga	5	9
FW1NBNE04JPZML-1	ga	5	9
FW1NBNE04JQ0ZF-1	ga	17	33
FW1NBNE04JQ5D3-1	ga	9	17
FW1NBNE04JQ5D3-3	ga	12	23
FW1NBNE04JQBL9-1	ga	11	21
FW1NBNE04JQIO8-1	ga	16	31
FW1NBNE04JQNWN-1	ga	5	9
FW1NBNE04JR0L2-1	ga	5	9
FW1NBNE04JRA40-1	ga	14	27
FW1NBNE04JRMN5-1	ga	5	9
FW1NBNE04JRP57-1	ga	6	11
FW1NBNE04JS2CB-1	ga	23	45
FW1NBNE04JS58Z-1	ga	10	19
FW1NBNE04JS58Z-3	ga	12	23
FW1NBNE04JSB06-1	ga	5	9
FW1NBNE04JSQE6-1	ga	35	69
FW1NBNE04JTAKP-1	ga	18	35
FW1NBNE04JTBWN-1	ga	5	9
FW1NBNE04JTEUR-1	ga	15	29
FW1NBNE04JTRIT-1	ga	6	11
FW1NBNE04JTRIT-2	ga	6	11
FW1NBNE04JTRIT-3	ga	6	11
FW1NBNE04JTRKZ-1	ga	12	23
FW1NBNE04JU0V8-1	ga	9	17
FW1NBNE04JU3RE-1	ga	5	9
FW1NBNE04JU97O-1	ga	5	9
FW1NBNE04JUDTT-1	ga	13	25
FW1NBNE04JUGI1-1	ga	14	27
FW1NBNE04JUN2K-1	ga	16	31
FW1NBNE04JUS3N-1	ga	9	17
FW1NBNE04JV5Z9-1	ga	18	35
FW1NBNE04JVEJZ-1	ga	13	25
FW1NBNE04JVNWR-1	ga	22	43
FW1NBNE04JW3ET-1	ga	9	17
FW1NBNE04JWDJ3-1	ga	6	11
FW1NBNE04JWKDR-1	ga	7	13
FW1NBNE04JWM3U-1	ga	13	25
FW1NBNE04JX5IO-1	ga	6	11
FW1NBNE04JX5NA-1	ga	7	13
FW1NBNE04JX705-1	ga	6	11
FW1NBNE04JX9A9-1	ga	9	17
FW1NBNE04JXELT-1	ga	10	19
FW1NBNE04JXI0X-1	ga	12	23
FW1NBNE04JXYUM-1	ga	9	17
FW1NBNE04JYAVF-1	ga	18	35
FW1NBNE04JYFRB-1	ga	6	11
FW1NBNE04JYL9Q-1	ga	7	13
FW1NBNE04JYL9Q-2	ga	5	9
FW1NBNE04JYLQ1-1	ga	5	9
FW1NBNE04JYMGA-1	ga	7	13
FW1NBNE04JYO9K-1	ga	8	15
FW1NBNE04JYSI4-1	ga	5	9
FW1NBNE04JYSI4-2	ga	5	9
FW1NBNE04JYTXT-1	ga	25	49
FW1NBNE04JZNF9-1	ga	30	59
contig00241-1	gaa	6	17
contig00732-1	gaa	9	26
contig03573-2	gaa	5	14
contig05650-1	gaa	5	14
contig06868-2	gaa	5	14
contig07395-1	gaa	5	14
contig08576-1	gaa	5	14
contig09085-1	gaa	5	14
contig09372-1	gaa	5	14
contig11923-1	gaa	6	17
contig12878-1	gaa	6	17
FW1NBNE04H0T7U-1	gaa	5	14
FW1NBNE04I11G9-1	gaa	5	14
FW1NBNE04ID82Y-1	gaa	5	14
FW1NBNE04IDCTW-1	gaa	7	20
FW1NBNE04IHZYO-1	gaa	5	14
FW1NBNE04ILCA9-1	gaa	5	14
FW1NBNE04IS0AR-1	gaa	6	17
FW1NBNE04IS3TT-1	gaa	5	14
FW1NBNE04IY9UI-1	gaa	5	14
FW1NBNE04JCRXP-1	gaa	5	14
FW1NBNE04JFG0U-1	gaa	5	14
FW1NBNE04JIORV-1	gaa	6	17
FW1NBNE04JK70Y-1	gaa	5	14
FW1NBNE04JSA4K-1	gaa	6	17
FW1NBNE04JWT5B-1	gaa	9	26
FW1NBNE04H6XPR-2	gaaa	5	19
contig02980-2	gaag	5	19
contig00948-1	gaagag	6	35
FW1NBNE04IFDHD-1	gaatac	5	29
contig00072-2	gac	7	20
contig00711-1	gac	5	14
contig00745-1	gac	9	26
contig01657-1	gac	8	23
contig02165-3	gac	5	14
contig02325-1	gac	6	17
contig05901-1	gac	5	14
FW1NBNE04H9A95-1	gac	5	14
FW1NBNE04JAB4O-1	gac	7	20
FW1NBNE04JAB4O-2	gac	7	20
contig09722-1	gaca	5	19
contig02404-1	gag	5	14
contig03824-1	gag	5	14
contig06919-1	gag	5	14
contig07690-1	gag	6	17
contig12096-1	gag	5	14
contig12271-1	gag	6	17
contig12307-2	gag	7	20
contig12464-1	gag	5	14
contig12517-1	gag	9	26
FW1NBNE04HZY67-1	gag	7	20
FW1NBNE04IK9DQ-1	gag	7	20
FW1NBNE04IW5XK-1	gag	6	17
FW1NBNE04JRRD3-1	gag	7	20
contig04188-1	gagac	5	24
contig13457-1	gagag	5	24
contig04583-1	gagc	6	23
FW1NBNE04IFIK9-1	gagcaa	5	29
FW1NBNE04JWFOA-1	gagt	5	19
contig01019-2	gat	9	26
contig02073-1	gat	6	17
contig03267-1	gat	5	14
contig04728-1	gat	7	20
contig05044-1	gat	8	23
contig05573-1	gat	5	14
contig06146-1	gat	6	17
contig09090-1	gat	5	14
contig10021-1	gat	5	14
contig11573-1	gat	6	17
contig11978-1	gat	5	14
contig12047-1	gat	5	14
contig12047-2	gat	5	14
contig12464-2	gat	7	20
contig12555-1	gat	5	14
contig12789-2	gat	10	29
contig13939-1	gat	7	20
contig14098-2	gat	7	20
FW1NBNE04H0G28-1	gat	6	17
FW1NBNE04I426Q-1	gat	7	20
FW1NBNE04I4GJ1-1	gat	5	14
FW1NBNE04I5YPA-1	gat	5	14
FW1NBNE04I63PS-1	gat	9	26
FW1NBNE04ILCA9-2	gat	6	17
FW1NBNE04IUQY4-1	gat	5	14
FW1NBNE04IXME7-1	gat	5	14
FW1NBNE04JDC6F-1	gat	6	17
FW1NBNE04JNO2F-1	gat	5	14
FW1NBNE04JP90W-1	gat	7	20
FW1NBNE04I1GL5-1	gatc	5	19
FW1NBNE04IL59C-2	gatct	5	24
FW1NBNE04I00X6-1	gatggc	5	29
FW1NBNE04H4Z6T-1	gatt	7	27
FW1NBNE04IEU4L-1	gattca	5	29
FW1NBNE04IZPV2-2	gattg	6	29
contig02704-1	gc	5	9
contig07138-1	gc	5	9
contig07933-2	gc	5	9
contig08334-1	gc	5	9
FW1NBNE04H6EA9-1	gc	5	9
FW1NBNE04I75LH-1	gc	5	9
FW1NBNE04IABKB-1	gc	7	13
FW1NBNE04IFPWO-1	gc	6	11
FW1NBNE04IJBEV-2	gc	5	9
FW1NBNE04JH138-1	gc	7	13
FW1NBNE04JJ3GP-2	gc	5	9
FW1NBNE04JW9QD-1	gc	6	11
contig00505-3	gca	5	14
contig01911-1	gca	6	17
contig02093-1	gca	5	14
contig02640-1	gca	6	17
contig02980-1	gca	5	14
contig03191-1	gca	6	17
contig03503-1	gca	5	14
contig04123-1	gca	5	14
contig04223-1	gca	5	14
contig04414-1	gca	6	17
contig04462-1	gca	5	14
contig04653-1	gca	6	17
contig05650-2	gca	5	14
contig06281-1	gca	7	20
contig07013-1	gca	7	20
contig07246-1	gca	5	14
contig08851-1	gca	5	14
contig09448-1	gca	6	17
contig09529-1	gca	5	14
contig10455-1	gca	5	14
contig11046-1	gca	6	17
contig11686-2	gca	6	17
contig11840-1	gca	5	14
contig12323-1	gca	6	17
contig12330-1	gca	8	23
contig12980-1	gca	6	17
contig13982-1	gca	5	14
FW1NBNE04H7KU4-1	gca	5	14
FW1NBNE04HXQA8-1	gca	5	14
FW1NBNE04HZH1B-1	gca	5	14
FW1NBNE04HZUH2-2	gca	8	23
FW1NBNE04I2V0R-1	gca	5	14
FW1NBNE04I3EG6-1	gca	6	17
FW1NBNE04I49I9-1	gca	5	14
FW1NBNE04I5TX1-1	gca	5	14
FW1NBNE04I72OH-1	gca	5	14
FW1NBNE04I9EGQ-1	gca	12	35
FW1NBNE04IE2YF-1	gca	5	14
FW1NBNE04IE960-1	gca	5	14
FW1NBNE04IL33R-2	gca	5	14
FW1NBNE04IOI4K-1	gca	8	23
FW1NBNE04IQLEG-1	gca	5	14
FW1NBNE04IQVIA-1	gca	5	14
FW1NBNE04JFMAT-1	gca	5	14
FW1NBNE04JHEBK-1	gca	5	14
FW1NBNE04JJRYJ-2	gca	7	20
FW1NBNE04JK15P-3	gca	6	17
FW1NBNE04JL5E4-1	gca	5	14
FW1NBNE04JWKCU-1	gca	5	14
FW1NBNE04JXLOC-1	gca	5	14
FW1NBNE04JZ2SA-1	gca	7	20
FW1NBNE04JCMQG-1	gcaa	6	23
FW1NBNE04H9QHB-1	gcaaag	5	29
FW1NBNE04I6H62-3	gcacat	7	41
FW1NBNE04IQ4BE-1	gcaggt	6	35
FW1NBNE04H0U1E-2	gcatct	5	29
contig12818-1	gcga	5	19
contig09337-1	gcgatg	5	29
contig11603-1	gcgatg	5	29
contig13917-1	gcgatg	5	29
FW1NBNE04ICS2W-1	gcgatg	5	29
FW1NBNE04IM42Y-1	gcgatg	5	29
FW1NBNE04JDC6F-3	gcgatg	5	29
FW1NBNE04JSKC2-1	gcgatg	6	35
contig01647-1	gct	5	14
contig02233-1	gct	6	17
contig03883-1	gct	9	26
contig04706-1	gct	5	14
contig05586-1	gct	5	14
contig06182-2	gct	6	17
contig06374-1	gct	10	29
contig06824-1	gct	5	14
contig07043-1	gct	7	20
contig07906-1	gct	5	14
contig08636-1	gct	5	14
contig08965-1	gct	5	14
contig09745-1	gct	5	14
contig10027-2	gct	5	14
contig10447-1	gct	6	17
contig10997-1	gct	9	26
contig12200-1	gct	6	17
contig12314-3	gct	6	17
contig12845-1	gct	7	20
contig13127-1	gct	8	23
FW1NBNE04H4UG0-1	gct	7	20
FW1NBNE04H5KB1-1	gct	5	14
FW1NBNE04HZW4Y-1	gct	5	14
FW1NBNE04I4H50-1	gct	5	14
FW1NBNE04IA3UF-1	gct	5	14
FW1NBNE04IE85C-1	gct	7	20
FW1NBNE04IEJVB-1	gct	6	17
FW1NBNE04ISAAT-1	gct	5	14
FW1NBNE04IVGKX-1	gct	6	17
FW1NBNE04IWIBN-1	gct	8	23
FW1NBNE04JF7S6-1	gct	6	17
FW1NBNE04JJ7CA-1	gct	9	26
FW1NBNE04JK6TC-1	gct	5	14
FW1NBNE04JKA34-1	gct	7	20
FW1NBNE04JKRCK-1	gct	5	14
FW1NBNE04JMDSA-1	gct	5	14
FW1NBNE04JXPFB-1	gct	8	23
contig01565-1	gctc	5	19
contig12391-1	gctttt	5	29
contig01126-1	gga	6	17
contig01131-1	gga	6	17
contig08023-1	gga	5	14
FW1NBNE04H31G2-1	gga	6	17
FW1NBNE04HZEYE-1	gga	9	26
FW1NBNE04I5EFB-1	gga	5	14
FW1NBNE04IK6ZN-1	gga	7	20
FW1NBNE04IWSHH-1	gga	5	14
FW1NBNE04IZ7VB-2	gga	10	29
FW1NBNE04JBA62-1	gga	5	14
FW1NBNE04JE9KA-1	gga	7	20
FW1NBNE04JG1K5-1	gga	5	14
contig03070-2	ggaaa	5	24
FW1NBNE04JU594-3	ggag	9	35
FW1NBNE04I1D3D-1	ggat	6	23
contig08283-1	ggcgat	5	29
contig11195-1	ggcgat	5	29
contig11765-1	ggctg	5	24
contig03228-1	gggctt	5	29
contig06919-2	ggt	7	20
FW1NBNE04HZXMT-1	ggt	7	20
FW1NBNE04I1EK7-1	ggt	5	14
FW1NBNE04I5AJN-1	ggt	7	20
FW1NBNE04JR1I7-1	ggt	5	14
FW1NBNE04JZMZ7-1	ggt	5	14
contig00220-1	gt	5	9
contig01742-1	gt	5	9
contig02167-1	gt	5	9
contig02601-1	gt	8	15
contig02618-1	gt	6	11
contig03147-1	gt	5	9
contig03529-1	gt	15	29
contig03529-2	gt	5	9
contig03529-3	gt	5	9
contig03698-1	gt	5	9
contig07137-1	gt	5	9
contig07200-1	gt	5	9
contig07231-1	gt	5	9
contig09318-1	gt	15	29
contig09606-1	gt	5	9
contig10203-1	gt	5	9
contig11003-1	gt	8	15
contig11070-1	gt	6	11
contig11762-1	gt	12	23
contig12314-2	gt	6	11
contig12716-1	gt	5	9
contig12789-1	gt	5	9
contig12971-1	gt	6	11
contig13233-1	gt	8	15
contig13756-3	gt	9	17
FW1NBNE04H1Z81-1	gt	7	13
FW1NBNE04H2KGE-1	gt	5	9
FW1NBNE04H42PK-1	gt	9	17
FW1NBNE04H6NET-1	gt	5	9
FW1NBNE04H7Q77-1	gt	14	27
FW1NBNE04H7TAX-1	gt	5	9
FW1NBNE04HZ1CA-1	gt	6	11
FW1NBNE04I1T3D-1	gt	5	9
FW1NBNE04I6H62-1	gt	22	43
FW1NBNE04IBN6L-1	gt	5	9
FW1NBNE04IEAA5-2	gt	11	21
FW1NBNE04IEXZ9-1	gt	17	33
FW1NBNE04IGYDF-1	gt	5	9
FW1NBNE04IGYES-1	gt	5	9
FW1NBNE04IIXCR-1	gt	8	15
FW1NBNE04IOE8G-1	gt	9	17
FW1NBNE04IOE8G-2	gt	5	9
FW1NBNE04IOE8G-4	gt	5	9
FW1NBNE04IP21A-1	gt	13	25
FW1NBNE04IPJ25-1	gt	6	11
FW1NBNE04IPRXC-1	gt	5	9
FW1NBNE04IPXLA-1	gt	5	9
FW1NBNE04IRF9Q-1	gt	15	29
FW1NBNE04IS4VX-1	gt	5	9
FW1NBNE04ITBIX-1	gt	5	9
FW1NBNE04ITKHU-1	gt	6	11
FW1NBNE04ITOE0-2	gt	11	21
FW1NBNE04IVI59-1	gt	5	9
FW1NBNE04IVI59-2	gt	10	19
FW1NBNE04IX91R-1	gt	5	9
FW1NBNE04JCSU3-1	gt	14	27
FW1NBNE04JDB7Y-2	gt	9	17
FW1NBNE04JDUXW-1	gt	14	27
FW1NBNE04JEI0Q-2	gt	8	15
FW1NBNE04JENSE-1	gt	5	9
FW1NBNE04JFQVX-2	gt	6	11
FW1NBNE04JHV80-1	gt	11	21
FW1NBNE04JJRYJ-1	gt	6	11
FW1NBNE04JL5DS-1	gt	11	21
FW1NBNE04JMXE0-1	gt	5	9
FW1NBNE04JNFU0-1	gt	5	9
FW1NBNE04JP67M-2	gt	5	9
FW1NBNE04JXI0X-2	gt	6	11
FW1NBNE04JYL9Q-3	gt	6	11
contig12968-1	gta	10	29
contig13756-5	gta	11	32
FW1NBNE04I7PWH-1	gta	8	23
FW1NBNE04IGOYR-1	gta	5	14
FW1NBNE04IIFWK-1	gta	10	29
FW1NBNE04INFOT-1	gta	6	17
FW1NBNE04JDWZR-1	gta	8	23
FW1NBNE04IOWNA-1	gtac	14	55
FW1NBNE04JYTXT-3	gtac	5	19
FW1NBNE04I8PP2-3	gtag	11	43
FW1NBNE04IJA3N-1	gtc	6	17
FW1NBNE04IO9D9-1	gtc	5	14
contig03409-1	gtcatg	7	41
contig06164-1	gtg	5	14
contig11696-1	gtg	5	14
contig12541-1	gtg	5	14
FW1NBNE04IOE8G-5	gtga	5	19
contig09687-1	gtgct	5	24
FW1NBNE04H0OIL-2	gtgtt	6	29
contig03951-1	gtt	5	14
FW1NBNE04JSZP9-1	gtta	5	19
FW1NBNE04IV8IC-1	gttc	5	19
FW1NBNE04ICB3O-1	gttgct	6	35
FW1NBNE04JR7F6-1	gttgct	6	35
contig13880-1	gttt	5	19
FW1NBNE04IE89Z-1	gttt	5	19
contig00011-2	ta	5	9
contig00308-1	ta	6	11
contig00678-1	ta	5	9
contig00971-1	ta	7	13
contig01030-1	ta	5	9
contig01803-1	ta	5	9
contig02417-2	ta	5	9
contig03981-1	ta	5	9
contig04342-1	ta	8	15
contig04759-1	ta	5	9
contig04794-1	ta	7	13
contig07435-1	ta	6	11
contig08059-1	ta	7	13
contig08901-1	ta	5	9
contig09681-1	ta	5	9
contig10358-1	ta	6	11
contig11325-1	ta	5	9
contig12251-1	ta	5	9
contig12591-1	ta	5	9
contig12816-1	ta	5	9
contig12921-1	ta	5	9
contig13756-4	ta	21	41
contig13857-1	ta	76	151
[truncated: 731 more rows]

## Sheet: Sheet2
Descriptions of SSR-containing unique putative transcripts of P. carinatus
Unique putative transcript	Motif	No.of repeats	Repeat length (bp)
FXAT9O007II3DU-1	aaaag	7	34
FXAT9O007IGTE3-1	aaat	7	27
FXAT9O007IKVAR-1	aaat	11	43
FXAT9O007IKVAR-2	aaata	9	44
FXAT9O007H1UFA-1	aaatt	5	24
contig02146-3	aac	7	20
FXAT9O007H6L5L-1	aac	5	14
FXAT9O007IJ0AF-1	aac	5	14
FXAT9O007IKK1M-1	aac	8	23
FXAT9O007IO5FR-1	aac	5	14
FXAT9O007IOS5N-1	aac	5	14
contig01837-1	aag	5	14
contig06078-1	aag	5	14
contig07894-1	aag	5	14
contig08012-1	aag	5	14
FXAT9O007H0TJP-1	aag	5	14
FXAT9O007H5MIM-1	aag	5	14
FXAT9O007H6L7N-1	aag	5	14
FXAT9O007H9INR-1	aag	5	14
FXAT9O007IHEIW-1	aag	8	23
contig00348-1	aat	5	14
contig06329-1	aat	5	14
FXAT9O007H84FO-1	aat	8	23
FXAT9O007IO5FR-2	aat	6	17
contig00294-1	ac	5	9
contig01809-1	ac	10	19
contig02136-1	ac	5	9
contig03071-1	ac	8	15
contig03252-1	ac	5	9
contig03281-1	ac	6	11
contig03707-1	ac	6	11
contig05441-1	ac	6	11
contig05530-1	ac	10	19
contig05530-2	ac	7	13
contig06119-1	ac	6	11
contig06371-1	ac	5	9
contig06866-1	ac	10	19
contig07625-3	ac	5	9
contig08450-3	ac	8	15
contig08575-1	ac	9	17
FXAT9O007H0JHT-1	ac	7	13
FXAT9O007H0PDP-1	ac	14	27
FXAT9O007H1YP5-1	ac	13	25
FXAT9O007H4468-1	ac	5	9
FXAT9O007H5RAA-1	ac	7	13
FXAT9O007H6D6R-1	ac	7	13
FXAT9O007H8GF6-1	ac	5	9
FXAT9O007H8T1F-1	ac	26	51
FXAT9O007H9779-1	ac	8	15
FXAT9O007HV3NB-1	ac	5	9
FXAT9O007HYCDV-1	ac	5	9
FXAT9O007IA6CH-1	ac	9	17
FXAT9O007IAXF9-2	ac	5	9
FXAT9O007IBWA5-1	ac	5	9
FXAT9O007IDKEB-1	ac	16	31
FXAT9O007IECV9-1	ac	5	9
FXAT9O007IEOES-3	ac	7	13
FXAT9O007IEOES-5	ac	5	9
FXAT9O007IEX7L-1	ac	6	11
FXAT9O007IF7RY-1	ac	5	9
FXAT9O007IIABC-2	ac	9	17
FXAT9O007IICEG-1	ac	18	35
FXAT9O007IJ48X-1	ac	5	9
FXAT9O007IJQU4-2	ac	7	13
FXAT9O007IJWJU-1	ac	8	15
FXAT9O007IJWJU-2	ac	5	9
FXAT9O007IL5FA-2	ac	8	15
FXAT9O007ILMGY-1	ac	12	23
FXAT9O007ILMGY-2	ac	6	11
FXAT9O007ILMGY-3	ac	6	11
FXAT9O007ILTE7-1	ac	5	9
FXAT9O007IMM93-1	ac	6	11
FXAT9O007INFEZ-1	ac	5	9
FXAT9O007IP0G8-1	ac	7	13
FXAT9O007IP35V-2	ac	7	13
FXAT9O007IQNXY-2	ac	7	13
FXAT9O007IQVQD-1	ac	6	11
FXAT9O007IRUSP-2	ac	10	19
FXAT9O007ISB8J-4	ac	9	17
FXAT9O007ISDKU-1	ac	11	21
contig00667-1	aca	5	14
contig08554-1	aca	5	14
FXAT9O007H7X1G-2	aca	6	17
FXAT9O007IRH0V-1	aca	5	14
FXAT9O007H82XE-1	acg	5	14
FXAT9O007IAQZO-1	acg	7	20
FXAT9O007IAGPN-3	acgt	10	39
FXAT9O007H0VN2-1	acgta	5	24
contig03799-2	act	7	20
FXAT9O007H2556-1	act	25	74
FXAT9O007IIABC-4	act	5	14
contig01048-1	ag	5	9
contig01529-1	ag	5	9
contig02084-1	ag	5	9
contig03078-2	ag	5	9
contig03447-1	ag	12	23
contig03650-1	ag	5	9
contig03775-1	ag	5	9
contig03808-1	ag	11	21
contig03972-1	ag	5	9
contig04323-1	ag	5	9
contig04871-2	ag	5	9
contig05346-1	ag	6	11
contig05384-1	ag	5	9
contig05392-1	ag	5	9
contig06071-1	ag	5	9
contig06222-1	ag	5	9
contig06605-1	ag	8	15
contig07048-1	ag	7	13
contig07240-1	ag	6	11
contig07240-2	ag	8	15
contig07623-1	ag	5	9
contig08229-1	ag	6	11
contig08335-1	ag	6	11
contig08475-1	ag	5	9
contig08508-1	ag	5	9
contig08660-1	ag	5	9
contig08928-1	ag	5	9
FXAT9O007H09ZW-1	ag	26	51
FXAT9O007H0AJ7-2	ag	23	45
FXAT9O007H0NVO-1	ag	8	15
FXAT9O007H0XA8-1	ag	8	15
FXAT9O007H15BT-2	ag	11	21
FXAT9O007H1FKH-1	ag	6	11
FXAT9O007H1FKH-3	ag	12	23
FXAT9O007H1KBI-1	ag	6	11
FXAT9O007H2F5H-1	ag	5	9
FXAT9O007H2IPT-1	ag	9	17
FXAT9O007H2SBI-1	ag	17	33
FXAT9O007H2VNK-1	ag	5	9
FXAT9O007H3BT2-1	ag	13	25
FXAT9O007H3H4U-2	ag	5	9
FXAT9O007H3HYD-2	ag	11	21
FXAT9O007H52RU-1	ag	6	11
FXAT9O007H57NI-1	ag	5	9
FXAT9O007H5HAA-1	ag	6	11
FXAT9O007H6C6M-1	ag	6	11
FXAT9O007H7B4E-2	ag	7	13
FXAT9O007H7I8N-1	ag	5	9
FXAT9O007H7PMR-1	ag	7	13
FXAT9O007H84DY-1	ag	5	9
FXAT9O007H88RZ-1	ag	8	15
FXAT9O007H8AIA-1	ag	5	9
FXAT9O007H8AQO-1	ag	11	21
FXAT9O007H8EGX-1	ag	9	17
FXAT9O007H8QIV-1	ag	5	9
FXAT9O007H914U-1	ag	5	9
FXAT9O007H9IA6-1	ag	33	65
FXAT9O007HW4UX-1	ag	7	13
FXAT9O007HXDK2-1	ag	5	9
FXAT9O007HXV46-1	ag	34	67
FXAT9O007HYBSN-1	ag	18	35
FXAT9O007HZB47-1	ag	9	17
FXAT9O007HZQKB-1	ag	8	15
FXAT9O007IA3NF-1	ag	5	9
FXAT9O007IA4RC-1	ag	5	9
FXAT9O007IAAFY-1	ag	9	17
FXAT9O007IAGPN-1	ag	43	85
FXAT9O007IAJXU-1	ag	5	9
FXAT9O007IC03J-1	ag	5	9
FXAT9O007IC4DB-1	ag	14	27
FXAT9O007IC71W-1	ag	23	45
FXAT9O007ICLSS-1	ag	5	9
FXAT9O007ICTNR-1	ag	8	15
FXAT9O007IDRHM-1	ag	5	9
FXAT9O007IE0M0-1	ag	12	23
FXAT9O007IE0M0-2	ag	8	15
FXAT9O007IE5ZJ-1	ag	10	19
FXAT9O007IEEVE-1	ag	7	13
FXAT9O007IF02L-1	ag	5	9
FXAT9O007IFAME-1	ag	6	11
FXAT9O007IFI7A-1	ag	7	13
FXAT9O007IFXO0-1	ag	23	45
FXAT9O007IFZ9I-1	ag	5	9
FXAT9O007IGOJB-1	ag	5	9
FXAT9O007IH535-1	ag	9	17
FXAT9O007IHIFR-1	ag	5	9
FXAT9O007IJ1VY-1	ag	6	11
FXAT9O007IJ75W-1	ag	5	9
FXAT9O007IJCWQ-1	ag	17	33
FXAT9O007IJEO6-1	ag	6	11
FXAT9O007IJI07-1	ag	15	29
FXAT9O007IJI07-2	ag	39	77
FXAT9O007IJN9I-1	ag	7	13
FXAT9O007IJNVT-1	ag	7	13
FXAT9O007IK2QS-1	ag	6	11
FXAT9O007IK2QS-2	ag	5	9
FXAT9O007IKHKE-1	ag	8	15
FXAT9O007IKMQJ-1	ag	15	29
FXAT9O007IKZU5-1	ag	5	9
FXAT9O007IL4I3-1	ag	5	9
FXAT9O007IL7QT-1	ag	16	31
FXAT9O007ILA3W-1	ag	6	11
FXAT9O007ILA71-1	ag	8	15
FXAT9O007ILQ13-1	ag	5	9
FXAT9O007ILXWT-1	ag	9	17
FXAT9O007IMNB4-1	ag	5	9
FXAT9O007IMNB4-2	ag	10	19
FXAT9O007IMX4J-1	ag	8	15
FXAT9O007IMYFU-1	ag	5	9
FXAT9O007IN3HB-1	ag	9	17
FXAT9O007INACT-1	ag	25	49
FXAT9O007IO0O2-1	ag	5	9
FXAT9O007IO9D9-1	ag	11	21
FXAT9O007IO9D9-2	ag	9	17
FXAT9O007IOJJU-1	ag	38	75
FXAT9O007IPUL0-1	ag	37	73
FXAT9O007IQE75-1	ag	6	11
FXAT9O007IQE75-2	ag	6	11
FXAT9O007IQLQJ-2	ag	7	13
FXAT9O007IQP4N-2	ag	9	17
FXAT9O007IQYHZ-1	ag	5	9
FXAT9O007IR35Y-1	ag	5	9
FXAT9O007IRA52-1	ag	7	13
FXAT9O007IRBLW-1	ag	22	43
FXAT9O007IRT08-1	ag	11	21
FXAT9O007IRZ56-1	ag	5	9
FXAT9O007ISMCA-1	ag	9	17
FXAT9O007ISOH9-1	ag	5	9
contig00246-1	aga	5	14
contig02265-1	aga	5	14
contig04320-1	aga	5	14
contig04521-1	aga	5	14
contig07504-1	aga	5	14
contig08011-1	aga	5	14
contig08345-1	aga	5	14
contig08866-3	aga	6	17
contig09075-4	aga	5	14
FXAT9O007H1W0S-1	aga	6	17
FXAT9O007H8YZP-1	aga	5	14
FXAT9O007IEYGO-1	aga	5	14
FXAT9O007IOQ7M-1	aga	5	14
FXAT9O007IQ7TU-1	aga	8	23
contig04092-2	agc	5	14
contig04259-1	agc	6	17
contig07262-1	agc	5	14
contig08498-1	agc	6	17
contig08550-1	agc	8	23
FXAT9O007H2JN6-2	agc	7	20
FXAT9O007H3VED-1	agc	6	17
FXAT9O007H6IXN-1	agc	5	14
FXAT9O007HXN2I-1	agc	7	20
FXAT9O007IBXY2-1	agc	5	14
FXAT9O007ICG6N-1	agc	5	14
FXAT9O007IEK6X-1	agc	5	14
FXAT9O007II10Y-1	agc	6	17
FXAT9O007IIXVH-1	agc	5	14
FXAT9O007IP3XP-1	agc	5	14
FXAT9O007IRJFZ-1	agc	6	17
contig04213-1	agccga	6	35
contig01834-1	agg	6	17
contig03719-1	agg	5	14
contig05834-1	agg	6	17
contig08667-1	agg	5	14
FXAT9O007H5JN2-1	agg	5	14
FXAT9O007IKL6U-3	aggt	7	27
contig00330-1	at	6	11
contig00542-1	at	6	11
contig00584-2	at	7	13
contig00685-1	at	5	9
contig01131-1	at	7	13
contig01573-1	at	5	9
contig01619-1	at	7	13
contig02058-1	at	5	9
contig02132-1	at	5	9
contig02677-1	at	5	9
contig02781-2	at	5	9
contig02781-3	at	5	9
contig03144-1	at	7	13
contig03701-1	at	6	11
contig03900-1	at	6	11
contig04087-1	at	5	9
contig04236-1	at	5	9
contig04409-1	at	5	9
contig04465-1	at	5	9
contig04706-1	at	8	15
contig04757-1	at	5	9
contig05877-1	at	5	9
contig06113-1	at	8	15
contig06119-2	at	6	11
contig06148-3	at	6	11
contig06916-1	at	5	9
contig08125-1	at	7	13
contig08125-2	at	7	13
contig09082-1	at	5	9
contig09083-1	at	14	27
FXAT9O007H08LU-1	at	5	9
FXAT9O007H0CGI-1	at	5	9
FXAT9O007H0IYJ-1	at	5	9
FXAT9O007H11OT-1	at	7	13
FXAT9O007H1XYO-1	at	5	9
FXAT9O007H2DOF-1	at	6	11
FXAT9O007H3L4R-1	at	7	13
FXAT9O007H47ZK-1	at	5	9
FXAT9O007H4OL2-1	at	7	13
FXAT9O007H51HL-1	at	5	9
FXAT9O007H5HFI-1	at	6	11
FXAT9O007H5HFI-2	at	7	13
FXAT9O007H5RPB-1	at	5	9
FXAT9O007H62JQ-1	at	8	15
FXAT9O007H70L2-1	at	5	9
FXAT9O007H7C1H-1	at	5	9
FXAT9O007H7RT0-1	at	5	9
FXAT9O007H9NRI-1	at	9	17
FXAT9O007HY6YB-1	at	6	11
FXAT9O007HYSM9-1	at	8	15
FXAT9O007HZM3T-1	at	7	13
FXAT9O007HZSRP-1	at	7	13
FXAT9O007HZWMM-1	at	7	13
FXAT9O007HZZS3-1	at	5	9
FXAT9O007IARKK-1	at	5	9
FXAT9O007IC4CW-1	at	7	13
FXAT9O007ICHVT-1	at	5	9
FXAT9O007ICPBD-1	at	6	11
FXAT9O007ICQZO-1	at	5	9
FXAT9O007ID7QO-2	at	6	11
FXAT9O007IEJ4F-1	at	7	13
FXAT9O007IEOES-1	at	5	9
FXAT9O007IEOES-2	at	7	13
FXAT9O007IEOES-4	at	8	15
FXAT9O007IFCQI-1	at	5	9
FXAT9O007IFPKD-1	at	5	9
FXAT9O007IG20E-1	at	5	9
FXAT9O007IIWBF-1	at	5	9
FXAT9O007IJ787-1	at	5	9
FXAT9O007IJZQY-1	at	6	11
FXAT9O007IM4QL-1	at	5	9
FXAT9O007IMNJL-1	at	5	9
FXAT9O007IN2ED-1	at	5	9
FXAT9O007INC8X-1	at	6	11
FXAT9O007IOMFW-1	at	5	9
FXAT9O007IS064-1	at	7	13
FXAT9O007ISJC3-1	at	7	13
contig05593-1	ata	6	17
FXAT9O007IIFYS-1	ata	23	68
FXAT9O007IDJHX-1	atc	6	17
FXAT9O007IGYZH-1	atc	6	17
contig03147-1	atg	5	14
contig05939-1	atg	5	14
contig02677-2	att	5	14
FXAT9O007IPF1R-2	attt	5	19
FXAT9O007IBY62-1	atttt	6	29
contig01315-1	ca	7	13
contig02191-1	ca	5	9
contig02285-1	ca	5	9
contig02759-1	ca	5	9
contig02781-1	ca	9	17
contig03072-1	ca	5	9
contig03243-1	ca	5	9
contig04810-1	ca	5	9
contig05383-2	ca	5	9
contig05818-2	ca	6	11
contig06307-1	ca	9	17
contig07037-1	ca	5	9
contig07625-1	ca	11	21
contig07625-2	ca	6	11
contig07625-4	ca	5	9
contig07873-1	ca	5	9
contig08381-2	ca	6	11
contig08433-1	ca	5	9
contig08450-2	ca	15	29
contig08551-1	ca	7	13
contig08551-2	ca	5	9
FXAT9O007H0P3K-1	ca	5	9
FXAT9O007H185V-2	ca	5	9
FXAT9O007H185V-3	ca	12	23
FXAT9O007H1IFD-2	ca	5	9
FXAT9O007H3CVN-1	ca	5	9
FXAT9O007H3OSF-1	ca	5	9
FXAT9O007H46LG-1	ca	11	21
FXAT9O007H49QY-2	ca	6	11
FXAT9O007H4CEY-1	ca	5	9
FXAT9O007H4P73-1	ca	5	9
FXAT9O007H5236-2	ca	6	11
FXAT9O007H5FZF-1	ca	5	9
FXAT9O007H5OYX-1	ca	5	9
FXAT9O007H5OYX-2	ca	5	9
FXAT9O007H6QFD-1	ca	5	9
FXAT9O007H76MH-1	ca	9	17
FXAT9O007H7PC5-1	ca	5	9
FXAT9O007H8392-1	ca	5	9
FXAT9O007H8JK2-2	ca	6	11
FXAT9O007H8JK2-3	ca	7	13
FXAT9O007H8K0R-2	ca	5	9
FXAT9O007H8K0R-3	ca	12	23
FXAT9O007H9779-2	ca	6	11
FXAT9O007H9GGT-1	ca	5	9
FXAT9O007H9K13-1	ca	11	21
FXAT9O007H9X8A-2	ca	20	39
FXAT9O007HW1SR-1	ca	5	9
FXAT9O007HXMSD-1	ca	5	9
FXAT9O007HXNEC-1	ca	5	9
FXAT9O007HZF24-1	ca	19	37
FXAT9O007IAWSS-1	ca	5	9
FXAT9O007IAXF9-1	ca	5	9
FXAT9O007IBTJJ-1	ca	9	17
FXAT9O007IBTJJ-4	ca	12	23
FXAT9O007IC5RO-1	ca	5	9
FXAT9O007IENV3-1	ca	6	11
FXAT9O007IEX7L-2	ca	8	15
FXAT9O007IFX1Z-1	ca	5	9
FXAT9O007IIABC-3	ca	6	11
FXAT9O007IIU90-1	ca	5	9
FXAT9O007IIUKD-2	ca	7	13
FXAT9O007IIUL4-2	ca	5	9
FXAT9O007IJ0Z4-1	ca	5	9
FXAT9O007IJ5V7-1	ca	5	9
FXAT9O007IJBGS-2	ca	13	25
FXAT9O007IJOIL-1	ca	8	15
FXAT9O007IK3CG-1	ca	5	9
FXAT9O007IK7BB-3	ca	8	15
FXAT9O007IM3VI-1	ca	5	9
FXAT9O007IQ4G2-2	ca	11	21
FXAT9O007IQEL3-1	ca	5	9
FXAT9O007IQFTS-1	ca	5	9
FXAT9O007IQUYC-1	ca	5	9
FXAT9O007IRNS8-1	ca	5	9
FXAT9O007IS138-1	ca	8	15
FXAT9O007IS7ZY-1	ca	5	9
contig04808-1	caa	5	14
contig04808-3	caa	9	26
contig07401-2	caa	5	14
FXAT9O007H94LK-1	caa	5	14
FXAT9O007HYGN2-1	caa	5	14
FXAT9O007IA9DC-1	caa	6	17
FXAT9O007IEA5D-1	caa	5	14
FXAT9O007IEA5D-2	caa	5	14
FXAT9O007IL67X-2	caa	5	14
FXAT9O007IO7MQ-1	caa	5	14
FXAT9O007IKS63-1	caacat	5	29
contig05538-1	cac	5	14
FXAT9O007IK9S1-1	cac	5	14
FXAT9O007IP3UE-1	cac	5	14
FXAT9O007ILMGY-5	cact	6	23
contig02048-1	cag	5	14
contig06018-1	cag	5	14
contig06952-1	cag	5	14
contig07435-1	cag	5	14
contig07918-1	cag	5	14
FXAT9O007H1VWH-1	cag	7	20
FXAT9O007H252V-1	cag	6	17
FXAT9O007H2Q33-1	cag	6	17
FXAT9O007H463C-1	cag	6	17
FXAT9O007H6WN2-1	cag	6	17
FXAT9O007H7X1G-1	cag	5	14
FXAT9O007HV3NB-2	cag	5	14
FXAT9O007HX510-1	cag	6	17
FXAT9O007HXQED-1	cag	5	14
FXAT9O007HYYYO-1	cag	5	14
FXAT9O007IEA5D-3	cag	13	38
FXAT9O007IL67X-1	cag	10	29
FXAT9O007ILRZI-1	cag	5	14
contig02792-1	cat	5	14
contig04808-2	cat	7	20
contig05997-1	cat	5	14
contig06016-1	cat	5	14
contig07401-1	cat	5	14
contig08901-1	cat	5	14
FXAT9O007HXN2I-2	cat	17	50
FXAT9O007IHT4S-1	cat	6	17
FXAT9O007ILA0Q-1	cat	5	14
FXAT9O007INRUT-1	cat	5	14
contig00233-1	cata	7	27
contig08551-3	catcgc	5	29
contig01386-1	cca	5	14
contig08952-1	cca	5	14
FXAT9O007ID7EQ-1	cccaa	5	24
contig05637-1	cct	6	17
FXAT9O007H6WD9-1	cct	5	14
contig08942-1	cctctg	5	29
contig04171-2	cg	6	11
contig04329-1	cg	5	9
contig07052-1	cg	9	17
contig08381-1	cg	9	17
FXAT9O007H210U-2	cg	7	13
FXAT9O007H4468-2	cg	5	9
FXAT9O007H5236-1	cg	5	9
FXAT9O007IA3B8-1	cg	6	11
FXAT9O007IBS3G-1	cg	5	9
FXAT9O007ID4QF-3	cg	6	11
FXAT9O007IQ4G2-1	cg	7	13
FXAT9O007IQSVU-1	cg	5	9
FXAT9O007ISIL1-1	cg	6	11
FXAT9O007H0YR9-1	cgt	5	14
FXAT9O007IQPEB-1	cgt	5	14
contig00172-1	ct	9	17
contig00418-1	ct	6	11
contig00450-1	ct	11	21
contig00480-1	ct	7	13
contig00514-1	ct	5	9
contig00870-1	ct	6	11
contig01173-2	ct	5	9
contig01497-1	ct	5	9
contig01809-2	ct	7	13
contig01897-1	ct	11	21
contig02039-1	ct	5	9
contig02071-1	ct	11	21
contig02175-1	ct	5	9
contig02224-1	ct	11	21
contig02348-1	ct	9	17
contig02369-1	ct	5	9
contig02647-1	ct	6	11
contig02859-1	ct	16	31
contig02935-2	ct	7	13
contig03050-1	ct	8	15
contig03286-4	ct	7	13
contig03960-1	ct	5	9
contig04005-1	ct	5	9
contig04145-1	ct	5	9
contig04171-1	ct	5	9
contig04608-1	ct	11	21
contig04647-1	ct	6	11
contig04778-1	ct	9	17
contig04838-1	ct	5	9
contig05082-1	ct	9	17
contig05145-1	ct	7	13
contig05213-1	ct	17	33
contig05226-1	ct	7	13
contig05432-1	ct	7	13
contig05650-1	ct	7	13
contig05851-1	ct	5	9
contig06272-2	ct	8	15
contig06376-1	ct	5	9
contig06708-1	ct	7	13
contig06817-1	ct	5	9
contig06997-1	ct	8	15
contig07064-1	ct	5	9
contig07077-1	ct	6	11
contig07218-1	ct	6	11
contig07723-1	ct	5	9
contig07794-1	ct	5	9
contig08099-1	ct	5	9
contig08302-1	ct	5	9
contig08611-1	ct	7	13
contig08866-2	ct	6	11
contig09075-1	ct	7	13
contig09075-3	ct	5	9
contig09078-1	ct	5	9
contig09128-1	ct	7	13
contig09162-1	ct	6	11
FXAT9O007H034I-1	ct	5	9
FXAT9O007H034I-2	ct	6	11
FXAT9O007H0EZD-1	ct	5	9
FXAT9O007H0UQM-1	ct	5	9
FXAT9O007H0VIH-1	ct	5	9
FXAT9O007H185V-1	ct	6	11
FXAT9O007H1IFD-1	ct	5	9
FXAT9O007H210U-1	ct	7	13
FXAT9O007H21HK-1	ct	5	9
FXAT9O007H37SU-1	ct	10	19
FXAT9O007H3HO1-1	ct	7	13
FXAT9O007H3IB1-1	ct	5	9
FXAT9O007H3T8B-1	ct	6	11
FXAT9O007H46H6-1	ct	10	19
FXAT9O007H48TM-1	ct	5	9
FXAT9O007H490U-1	ct	8	15
FXAT9O007H49QY-1	ct	5	9
FXAT9O007H4SSK-1	ct	5	9
FXAT9O007H4W41-1	ct	6	11
FXAT9O007H4ZB5-1	ct	6	11
FXAT9O007H5DPH-1	ct	6	11
FXAT9O007H5TCP-1	ct	6	11
FXAT9O007H634F-1	ct	5	9
FXAT9O007H6GJ5-2	ct	6	11
FXAT9O007H6LRY-1	ct	6	11
FXAT9O007H6MIA-1	ct	8	15
FXAT9O007H6WXS-1	ct	5	9
FXAT9O007H7FAP-1	ct	8	15
FXAT9O007H7L6F-1	ct	6	11
FXAT9O007H8K0R-1	ct	6	11
FXAT9O007H8XME-1	ct	6	11
FXAT9O007H94XI-1	ct	6	11
FXAT9O007H9G6F-1	ct	6	11
FXAT9O007H9S61-1	ct	5	9
FXAT9O007H9X8A-1	ct	7	13
FXAT9O007HV3Q7-1	ct	5	9
FXAT9O007HX82R-1	ct	9	17
FXAT9O007HYBKM-1	ct	5	9
FXAT9O007HYGLZ-1	ct	14	27
FXAT9O007HYKP8-1	ct	6	11
FXAT9O007HZ2IJ-1	ct	5	9
FXAT9O007IAERX-1	ct	8	15
FXAT9O007IAT7F-1	ct	7	13
FXAT9O007IAXN9-1	ct	12	23
FXAT9O007IB0LV-1	ct	5	9
FXAT9O007IBTJJ-3	ct	9	17
FXAT9O007IC9I2-1	ct	5	9
FXAT9O007ICBOV-1	ct	5	9
FXAT9O007ICD6X-1	ct	8	15
FXAT9O007ICP0P-1	ct	6	11
FXAT9O007ID4QF-1	ct	5	9
FXAT9O007ID4QF-2	ct	6	11
FXAT9O007ID8WU-1	ct	7	13
FXAT9O007IDBQZ-1	ct	8	15
FXAT9O007IEO83-1	ct	10	19
FXAT9O007IEX2J-1	ct	7	13
FXAT9O007IFCD9-1	ct	5	9
FXAT9O007IFI8Z-1	ct	5	9
FXAT9O007IG00E-1	ct	6	11
FXAT9O007IGIAZ-1	ct	17	33
FXAT9O007IGZKJ-1	ct	7	13
FXAT9O007IHELO-1	ct	11	21
FXAT9O007IHGQV-1	ct	5	9
FXAT9O007IHRME-1	ct	6	11
FXAT9O007IICHH-1	ct	7	13
FXAT9O007IJ850-1	ct	6	11
FXAT9O007IJBGS-1	ct	6	11
FXAT9O007IJHZR-1	ct	6	11
FXAT9O007IJJYW-1	ct	11	21
FXAT9O007IK7BB-2	ct	6	11
FXAT9O007IKILD-1	ct	5	9
FXAT9O007IKMGZ-1	ct	6	11
FXAT9O007IKZZD-1	ct	14	27
FXAT9O007ILUWH-1	ct	12	23
FXAT9O007ILVI3-1	ct	5	9
FXAT9O007IM38M-1	ct	7	13
FXAT9O007IMAQS-1	ct	7	13
FXAT9O007INF9K-1	ct	19	37
FXAT9O007IO4GN-1	ct	5	9
FXAT9O007IO5S9-1	ct	11	21
FXAT9O007IOA38-1	ct	8	15
FXAT9O007IOER1-1	ct	6	11
FXAT9O007IOIJO-1	ct	5	9
FXAT9O007IONU6-1	ct	6	11
FXAT9O007IOT8K-1	ct	5	9
FXAT9O007IOU2N-1	ct	5	9
FXAT9O007IP2TI-1	ct	5	9
FXAT9O007IPA2O-1	ct	5	9
FXAT9O007IPJD2-1	ct	8	15
FXAT9O007IQE75-3	ct	8	15
FXAT9O007IQK1D-2	ct	5	9
FXAT9O007IQLQJ-1	ct	5	9
FXAT9O007IQNXY-1	ct	6	11
FXAT9O007IQTKN-1	ct	5	9
FXAT9O007IRAGV-1	ct	5	9
FXAT9O007ISB8J-1	ct	5	9
FXAT9O007ISB8J-2	ct	8	15
FXAT9O007ISBZW-1	ct	8	15
FXAT9O007H7F4G-1	cta	5	14
contig05249-1	ctc	5	14
FXAT9O007H4C78-1	ctc	6	17
FXAT9O007IGDR1-1	ctc	5	14
FXAT9O007IJBSA-1	ctc	5	14
FXAT9O007H3Z1B-2	ctca	5	19
contig04158-1	ctcg	5	19
contig04222-1	ctg	7	20
contig06762-1	ctg	5	14
contig07184-1	ctg	8	23
FXAT9O007H2Y0B-1	ctg	5	14
FXAT9O007H4KAO-1	ctg	5	14
FXAT9O007H7DJG-1	ctg	5	14
FXAT9O007HYKRU-1	ctg	5	14
FXAT9O007HZQ9E-1	ctg	8	23
FXAT9O007IAQ9L-1	ctg	6	17
FXAT9O007IFX69-1	ctg	11	32
FXAT9O007IP3X9-1	ctg	5	14
FXAT9O007IS138-2	ctg	6	17
contig01346-1	ctt	5	14
contig01994-1	ctt	8	23
contig03316-1	ctt	5	14
contig03560-1	ctt	5	14
contig04267-1	ctt	5	14
FXAT9O007H39EE-1	ctt	5	14
FXAT9O007H5A2D-1	ctt	6	17
FXAT9O007IQ0MI-1	ctt	5	14
FXAT9O007ISCLW-2	ctt	16	47
FXAT9O007ISCLW-3	ctt	8	23
contig00020-1	ga	5	9
contig00080-1	ga	7	13
contig00153-1	ga	10	19
contig00175-1	ga	8	15
contig00255-1	ga	7	13
contig00505-1	ga	5	9
contig00513-1	ga	7	13
contig00623-1	ga	9	17
contig00764-1	ga	5	9
contig01087-1	ga	7	13
contig01360-1	ga	7	13
contig01360-2	ga	5	9
contig01377-1	ga	5	9
contig01826-1	ga	5	9
contig01851-1	ga	7	13
contig01956-1	ga	6	11
contig02017-1	ga	5	9
contig02146-1	ga	5	9
contig02146-2	ga	5	9
contig03078-1	ga	5	9
contig03144-2	ga	6	11
contig03445-1	ga	5	9
contig03483-1	ga	5	9
contig03516-1	ga	11	21
contig03620-1	ga	5	9
contig03891-1	ga	5	9
contig03910-1	ga	5	9
contig04011-1	ga	10	19
contig04321-1	ga	6	11
contig04522-1	ga	5	9
contig04522-2	ga	6	11
contig04579-1	ga	5	9
contig04659-1	ga	5	9
contig04699-1	ga	7	13
contig04832-1	ga	5	9
contig04871-1	ga	5	9
contig04904-1	ga	10	19
contig04951-1	ga	5	9
contig05234-1	ga	12	23
contig05812-1	ga	11	21
contig06057-1	ga	5	9
contig06083-1	ga	5	9
contig06148-1	ga	7	13
contig06148-2	ga	6	11
contig06258-1	ga	5	9
contig06361-1	ga	5	9
contig06376-2	ga	5	9
contig06472-1	ga	5	9
contig06487-1	ga	6	11
contig06552-1	ga	7	13
contig06650-1	ga	11	21
contig06995-1	ga	22	43
contig07099-1	ga	5	9
contig07277-1	ga	5	9
contig07277-2	ga	5	9
contig07596-1	ga	7	13
contig07718-1	ga	6	11
contig08116-1	ga	6	11
contig08238-1	ga	5	9
contig08240-1	ga	7	13
contig08341-1	ga	6	11
contig08370-1	ga	5	9
contig08401-1	ga	10	19
contig08434-1	ga	6	11
contig08468-1	ga	9	17
contig08480-1	ga	5	9
contig08491-1	ga	6	11
contig08563-1	ga	7	13
contig08566-1	ga	5	9
contig08593-1	ga	13	25
contig08603-1	ga	10	19
contig08621-1	ga	7	13
contig08934-1	ga	5	9
contig08983-1	ga	5	9
contig08983-2	ga	5	9
FXAT9O007H0AJ7-1	ga	17	33
FXAT9O007H0JHT-2	ga	8	15
FXAT9O007H0MEU-1	ga	7	13
FXAT9O007H0MEU-2	ga	7	13
FXAT9O007H0R23-1	ga	5	9
FXAT9O007H0R23-2	ga	24	47
FXAT9O007H0X7C-1	ga	11	21
FXAT9O007H12WQ-1	ga	12	23
FXAT9O007H13QZ-1	ga	5	9
FXAT9O007H13QZ-2	ga	11	21
FXAT9O007H15BT-1	ga	5	9
FXAT9O007H18XA-1	ga	8	15
FXAT9O007H1ESX-1	ga	10	19
FXAT9O007H1FKH-2	ga	5	9
FXAT9O007H1ML3-1	ga	9	17
FXAT9O007H1NLW-1	ga	9	17
FXAT9O007H1OXZ-1	ga	17	33
FXAT9O007H249E-1	ga	8	15
FXAT9O007H2624-1	ga	6	11
FXAT9O007H2JN6-1	ga	11	21
FXAT9O007H2K06-1	ga	5	9
FXAT9O007H2MDM-1	ga	5	9
FXAT9O007H2TXO-1	ga	11	21
FXAT9O007H36K6-1	ga	9	17
FXAT9O007H36K6-2	ga	25	49
FXAT9O007H372L-1	ga	7	13
FXAT9O007H3B00-2	ga	9	17
FXAT9O007H3BW3-1	ga	5	9
FXAT9O007H3H4U-1	ga	7	13
FXAT9O007H3HYD-1	ga	5	9
FXAT9O007H3J2W-1	ga	13	25
FXAT9O007H3P8J-1	ga	28	55
FXAT9O007H3XF6-1	ga	13	25
FXAT9O007H41CT-1	ga	6	11
FXAT9O007H44PO-1	ga	5	9
FXAT9O007H44X5-1	ga	11	21
FXAT9O007H44X5-2	ga	10	19
FXAT9O007H4HA7-1	ga	8	15
FXAT9O007H4NBM-1	ga	6	11
FXAT9O007H4XXU-1	ga	17	33
FXAT9O007H4Z98-1	ga	8	15
FXAT9O007H4ZMV-1	ga	5	9
FXAT9O007H51UE-1	ga	13	25
FXAT9O007H58X3-1	ga	29	57
FXAT9O007H5F9E-1	ga	8	15
FXAT9O007H5IFC-1	ga	8	15
FXAT9O007H5K5C-1	ga	5	9
FXAT9O007H61NU-1	ga	8	15
FXAT9O007H636X-1	ga	33	65
FXAT9O007H6AYQ-1	ga	9	17
FXAT9O007H6DWE-1	ga	5	9
FXAT9O007H6EYM-1	ga	9	17
FXAT9O007H6IDC-1	ga	6	11
FXAT9O007H6PBF-1	ga	14	27
FXAT9O007H6TUK-1	ga	5	9
FXAT9O007H6W3N-1	ga	21	41
FXAT9O007H6W43-1	ga	5	9
FXAT9O007H6W43-2	ga	5	9
FXAT9O007H6W7Z-1	ga	5	9
FXAT9O007H6Z2R-1	ga	5	9
FXAT9O007H7586-1	ga	10	19
FXAT9O007H7B4E-1	ga	5	9
FXAT9O007H7FB0-1	ga	5	9
FXAT9O007H7GZU-1	ga	7	13
FXAT9O007H7H21-1	ga	5	9
FXAT9O007H7HIN-1	ga	5	9
FXAT9O007H7J3S-1	ga	19	37
FXAT9O007H7MID-1	ga	30	59
FXAT9O007H7PKM-1	ga	42	83
FXAT9O007H7PMR-2	ga	9	17
FXAT9O007H7PNU-1	ga	15	29
FXAT9O007H7TKJ-1	ga	17	33
FXAT9O007H7TVE-1	ga	6	11
FXAT9O007H7WFB-1	ga	5	9
FXAT9O007H8AIA-3	ga	6	11
FXAT9O007H8BJ7-1	ga	8	15
FXAT9O007H8C8U-1	ga	12	23
FXAT9O007H8F3A-1	ga	26	51
FXAT9O007H8UXV-1	ga	5	9
FXAT9O007H9A0G-1	ga	13	25
FXAT9O007H9AA8-1	ga	5	9
FXAT9O007H9DF6-1	ga	10	19
FXAT9O007H9EYT-1	ga	6	11
FXAT9O007H9QBL-1	ga	21	41
FXAT9O007H9QGL-1	ga	14	27
FXAT9O007H9S0S-1	ga	13	25
FXAT9O007H9SES-1	ga	15	29
FXAT9O007H9W2S-2	ga	9	17
FXAT9O007H9W2S-4	ga	6	11
FXAT9O007HV6YC-1	ga	15	29
FXAT9O007HWCIW-1	ga	5	9
FXAT9O007HWYGG-1	ga	25	49
FXAT9O007HX6P4-1	ga	7	13
FXAT9O007HX8VJ-1	ga	5	9
FXAT9O007HXE5I-1	ga	7	13
FXAT9O007HXK3C-1	ga	26	51
FXAT9O007HXK90-1	ga	5	9
FXAT9O007HXOG3-1	ga	17	33
FXAT9O007HXQEX-1	ga	22	43
FXAT9O007HXWGL-1	ga	28	55
FXAT9O007HY463-1	ga	25	49
FXAT9O007HY65P-1	ga	13	25
FXAT9O007HYBBO-1	ga	5	9
FXAT9O007HYBKM-2	ga	14	27
FXAT9O007HYCNX-1	ga	6	11
FXAT9O007HYGK5-1	ga	5	9
FXAT9O007HYHEN-1	ga	6	11
FXAT9O007HYKT7-1	ga	5	9
FXAT9O007HYUK4-1	ga	12	23
FXAT9O007HZ18G-1	ga	12	23
FXAT9O007HZ232-1	ga	6	11
FXAT9O007HZ232-2	ga	7	13
FXAT9O007HZ5G3-1	ga	17	33
FXAT9O007HZ863-1	ga	6	11
FXAT9O007HZCAR-1	ga	13	25
FXAT9O007HZNLO-1	ga	5	9
FXAT9O007HZQ1T-1	ga	10	19
FXAT9O007IA317-1	ga	25	49
FXAT9O007IA3B8-3	ga	8	15
FXAT9O007IA426-1	ga	14	27
FXAT9O007IAEBA-1	ga	13	25
FXAT9O007IAMDZ-1	ga	6	11
FXAT9O007IAMDZ-2	ga	6	11
FXAT9O007IAQRM-1	ga	19	37
FXAT9O007IASQ1-1	ga	20	39
FXAT9O007IAWTS-1	ga	8	15
FXAT9O007IAX4V-1	ga	5	9
FXAT9O007IAZ06-1	ga	16	31
FXAT9O007IB1BI-1	ga	5	9
FXAT9O007IB2JM-1	ga	6	11
FXAT9O007IB6II-1	ga	9	17
FXAT9O007IB6PK-1	ga	6	11
FXAT9O007IBC0J-1	ga	6	11
FXAT9O007IBOUK-1	ga	13	25
FXAT9O007IBU2X-1	ga	14	27
FXAT9O007IC6O9-1	ga	8	15
FXAT9O007ICBM0-1	ga	7	13
FXAT9O007ICJAR-1	ga	6	11
FXAT9O007ICTIS-1	ga	7	13
FXAT9O007ICXXD-1	ga	6	11
FXAT9O007ID22V-1	ga	9	17
FXAT9O007ID39S-1	ga	6	11
FXAT9O007ID39S-2	ga	6	11
FXAT9O007ID7R5-1	ga	6	11
FXAT9O007IDA5A-1	ga	5	9
FXAT9O007IDFKX-1	ga	10	19
FXAT9O007IDFKX-2	ga	5	9
FXAT9O007IDGF2-1	ga	8	15
FXAT9O007IDLXC-1	ga	8	15
FXAT9O007IDRGT-1	ga	9	17
FXAT9O007IDSEC-1	ga	5	9
FXAT9O007IE2W9-1	ga	18	35
FXAT9O007IE58J-1	ga	8	15
FXAT9O007IEBWD-1	ga	49	97
FXAT9O007IEKJB-1	ga	31	61
FXAT9O007IENWE-1	ga	17	33
FXAT9O007IEOAU-1	ga	8	15
FXAT9O007IEQ1O-1	ga	23	45
FXAT9O007IER63-1	ga	7	13
FXAT9O007IETZN-1	ga	9	17
FXAT9O007IEWW8-1	ga	8	15
FXAT9O007IEX8R-1	ga	5	9
FXAT9O007IF883-1	ga	21	41
FXAT9O007IFARV-1	ga	12	23
FXAT9O007IFCQM-1	ga	9	17
FXAT9O007IFCYA-1	ga	21	41
FXAT9O007IFGQA-1	ga	5	9
FXAT9O007IFJIM-1	ga	10	19
FXAT9O007IFLTA-1	ga	9	17
FXAT9O007IFMKQ-1	ga	5	9
FXAT9O007IFUWV-1	ga	7	13
FXAT9O007IGA0O-1	ga	5	9
FXAT9O007IGDBS-1	ga	24	47
FXAT9O007IGMSH-1	ga	9	17
FXAT9O007IGQ6T-1	ga	7	13
FXAT9O007IH0UM-1	ga	7	13
FXAT9O007IH78V-1	ga	17	33
FXAT9O007IH7LS-1	ga	6	11
FXAT9O007IH847-1	ga	25	49
FXAT9O007IH9Y7-1	ga	5	9
FXAT9O007IHBBJ-1	ga	5	9
FXAT9O007IHKL5-1	ga	11	21
FXAT9O007IHO05-1	ga	5	9
FXAT9O007IHQMP-1	ga	19	37
FXAT9O007II1OU-1	ga	5	9
FXAT9O007II8QJ-1	ga	20	39
FXAT9O007II93Y-1	ga	5	9
FXAT9O007IILR2-1	ga	7	13
FXAT9O007IIRBN-1	ga	16	31
FXAT9O007IIZSU-1	ga	21	41
FXAT9O007IJ0IL-1	ga	31	61
FXAT9O007IJNVT-2	ga	5	9
FXAT9O007IJQU4-1	ga	6	11
FXAT9O007IK1B4-1	ga	6	11
FXAT9O007IK4Z4-1	ga	8	15
FXAT9O007IK8CL-1	ga	20	39
FXAT9O007IKC4H-1	ga	12	23
FXAT9O007IKL6U-1	ga	27	53
FXAT9O007IKMQJ-2	ga	13	25
FXAT9O007IKNBH-1	ga	9	17
FXAT9O007IKPH1-1	ga	19	37
FXAT9O007IKU7G-1	ga	5	9
FXAT9O007IKVKV-1	ga	8	15
FXAT9O007IKYPN-1	ga	15	29
FXAT9O007IL0J6-1	ga	5	9
FXAT9O007IL4OF-1	ga	10	19
FXAT9O007IL5FA-1	ga	10	19
FXAT9O007ILCXB-1	ga	9	17
FXAT9O007ILPJZ-1	ga	6	11
FXAT9O007ILT7Q-1	ga	20	39
FXAT9O007ILTE7-2	ga	9	17
FXAT9O007ILZDP-1	ga	6	11
FXAT9O007IM9T0-1	ga	13	25
FXAT9O007IMBTI-1	ga	33	65
FXAT9O007IMEMT-2	ga	6	11
FXAT9O007IMEMT-3	ga	7	13
FXAT9O007IMIM5-1	ga	5	9
FXAT9O007IMM93-2	ga	21	41
FXAT9O007IMTUD-1	ga	17	33
FXAT9O007IMYQS-1	ga	8	15
FXAT9O007IN0UI-1	ga	37	73
FXAT9O007IN1N2-1	ga	11	21
FXAT9O007INFCA-1	ga	18	35
FXAT9O007INHM9-1	ga	6	11
FXAT9O007INHOA-1	ga	14	27
FXAT9O007INNNT-1	ga	7	13
FXAT9O007INSTR-1	ga	5	9
FXAT9O007INUZ2-1	ga	28	55
FXAT9O007INYIW-1	ga	7	13
FXAT9O007INZC6-1	ga	20	39
FXAT9O007IO0VM-1	ga	22	43
FXAT9O007IO3PI-1	ga	9	17
FXAT9O007IO4PF-1	ga	7	13
FXAT9O007IOCNZ-1	ga	6	11
FXAT9O007IOGVB-1	ga	19	37
FXAT9O007IOI2T-1	ga	17	33
FXAT9O007IOIJO-2	ga	5	9
FXAT9O007IOIK6-1	ga	7	13
FXAT9O007IOQXP-1	ga	26	51
FXAT9O007IOU1C-1	ga	11	21
FXAT9O007IOUNS-1	ga	22	43
FXAT9O007IP23I-1	ga	6	11
FXAT9O007IP35V-1	ga	6	11
FXAT9O007IPCWP-1	ga	8	15
FXAT9O007IPI7U-1	ga	17	33
FXAT9O007IQ0ZX-1	ga	26	51
FXAT9O007IQ2ST-1	ga	5	9
FXAT9O007IQ64T-1	ga	22	43
FXAT9O007IQ6TD-1	ga	17	33
FXAT9O007IQ7EI-1	ga	5	9
FXAT9O007IQCHL-1	ga	6	11
FXAT9O007IQH9Z-1	ga	12	23
FXAT9O007IQN1H-1	ga	13	25
FXAT9O007IQP4N-1	ga	23	45
FXAT9O007IQPEM-1	ga	7	13
FXAT9O007IQV19-1	ga	12	23
FXAT9O007IQVQD-3	ga	10	19
FXAT9O007IQYEG-1	ga	5	9
FXAT9O007IQYEG-2	ga	5	9
FXAT9O007IR0II-1	ga	7	13
FXAT9O007IRDP2-1	ga	13	25
FXAT9O007IRJXI-1	ga	6	11
FXAT9O007IRLBG-1	ga	5	9
FXAT9O007IRWM2-1	ga	10	19
FXAT9O007IS4BN-1	ga	5	9
FXAT9O007ISH5A-2	ga	16	31
FXAT9O007ISIL1-2	ga	11	21
FXAT9O007ISMCA-2	ga	5	9
FXAT9O007ISPRH-1	ga	17	33
FXAT9O007ISPS4-1	ga	18	35
FXAT9O007ISPWX-2	ga	5	9
FXAT9O007ISRS5-1	ga	13	25
FXAT9O007ISSU5-1	ga	14	27
contig01978-1	gaa	5	14
contig03542-1	gaa	5	14
contig04200-1	gaa	6	17
FXAT9O007H0X9S-1	gaa	5	14
FXAT9O007H5K5C-2	gaa	5	14
FXAT9O007IDP43-2	gaa	6	17
FXAT9O007IEZNA-1	gaa	5	14
FXAT9O007IH0H1-1	gaa	5	14
FXAT9O007IP8YM-1	gaa	6	17
contig00016-1	gaacgt	6	35
FXAT9O007H5MIM-2	gaat	6	23
contig00372-1	gac	8	23
FXAT9O007IO946-1	gac	5	14
FXAT9O007H4Q3O-1	gaca	6	23
FXAT9O007H4RBU-1	gag	5	14
FXAT9O007H9N54-1	gag	7	20
FXAT9O007ICZKV-1	gag	5	14
contig04904-3	gagc	6	23
FXAT9O007H8AIA-4	gagc	5	19
FXAT9O007H9W2S-5	gagc	5	19
contig08542-1	gagcga	5	29
FXAT9O007IDFKX-4	gagcgc	5	29
contig00071-1	gat	5	14
contig03004-1	gat	5	14
contig06496-1	gat	6	17
contig07003-1	gat	9	26
FXAT9O007IIO7X-1	gat	5	14
FXAT9O007INL81-2	gat	5	14
FXAT9O007HZHAW-1	gatgga	5	29
FXAT9O007IMNR3-1	gatgga	6	35
contig08104-1	gatggc	5	29
contig01514-1	gc	5	9
contig01585-1	gc	5	9
contig02138-1	gc	5	9
contig04270-2	gc	6	11
contig08100-2	gc	8	15
contig09075-2	gc	5	9
FXAT9O007H1HNK-2	gc	5	9
FXAT9O007H4I7U-1	gc	5	9
FXAT9O007H4NU6-1	gc	5	9
FXAT9O007H5236-3	gc	5	9
FXAT9O007H60MA-1	gc	6	11
FXAT9O007H9S61-2	gc	5	9
FXAT9O007HZF07-1	gc	11	21
FXAT9O007IDDLH-1	gc	8	15
FXAT9O007IJQEC-1	gc	6	11
FXAT9O007IL1VB-1	gc	6	11
FXAT9O007IMEMT-1	gc	7	13
FXAT9O007INL81-1	gc	6	11
FXAT9O007INLBS-1	gc	6	11
FXAT9O007INR83-1	gc	5	9
FXAT9O007IQVQD-2	gc	5	9
contig01034-1	gca	5	14
contig01545-1	gca	5	14
contig03313-1	gca	5	14
contig05105-1	gca	5	14
contig05863-1	gca	5	14
contig07901-1	gca	6	17
contig08214-1	gca	5	14
FXAT9O007H038B-1	gca	7	20
FXAT9O007H3UUV-1	gca	5	14
FXAT9O007H4KVS-1	gca	6	17
FXAT9O007H5YKR-1	gca	5	14
FXAT9O007H95NG-1	gca	5	14
FXAT9O007IA2K1-1	gca	5	14
FXAT9O007IAC5U-1	gca	5	14
FXAT9O007IAM21-1	gca	5	14
FXAT9O007IE3N1-1	gca	5	14
FXAT9O007IGK9X-1	gca	5	14
FXAT9O007IHFKZ-1	gca	5	14
FXAT9O007IESU8-1	gcagaa	7	41
FXAT9O007H2MXD-1	gccatc	5	29
FXAT9O007HZ4ZW-1	gcga	5	19
contig06729-1	gcgtct	5	29
contig01046-1	gct	5	14
contig03508-1	gct	5	14
contig03981-1	gct	7	20
contig04524-1	gct	5	14
contig05233-1	gct	6	17
contig07312-1	gct	5	14
contig08521-2	gct	6	17
FXAT9O007H28XP-1	gct	5	14
FXAT9O007H43TF-1	gct	5	14
FXAT9O007H9EZY-1	gct	6	17
FXAT9O007HXV3I-1	gct	5	14
FXAT9O007IQ6SK-1	gct	5	14
contig08522-1	gctctc	5	29
contig00590-1	gga	5	14
contig01502-1	gga	5	14
contig06094-1	gga	5	14
contig08501-1	gga	5	14
FXAT9O007H0IYN-1	ggc	5	14
FXAT9O007H6KO0-1	ggt	6	17
FXAT9O007HWCIW-2	ggt	5	14
FXAT9O007IEDGX-1	ggttgg	5	29
contig00652-1	gt	7	13
contig03236-1	gt	5	9
contig03286-1	gt	5	9
contig03286-2	gt	7	13
contig05190-1	gt	5	9
contig06937-1	gt	11	21
FXAT9O007H1HNK-1	gt	5	9
FXAT9O007H1HNK-3	gt	7	13
FXAT9O007H1S1E-1	gt	7	13
FXAT9O007H25JG-1	gt	17	33
FXAT9O007H2DP2-1	gt	16	31
FXAT9O007H3B00-1	gt	15	29
FXAT9O007H3B00-3	gt	5	9
FXAT9O007H3WRR-1	gt	17	33
FXAT9O007H64F4-1	gt	5	9
FXAT9O007H6D6R-2	gt	6	11
FXAT9O007H79EW-1	gt	5	9
FXAT9O007H89CM-1	gt	5	9
FXAT9O007H8AIA-2	gt	9	17
FXAT9O007H9W2S-3	gt	9	17
FXAT9O007HV2SP-1	gt	5	9
FXAT9O007HW1BJ-1	gt	5	9
FXAT9O007HWJB7-1	gt	12	23
FXAT9O007HX3OZ-1	gt	6	11
FXAT9O007HYNW6-1	gt	6	11
FXAT9O007HZ1S2-1	gt	6	11
FXAT9O007HZD8H-1	gt	6	11
FXAT9O007IA83B-1	gt	5	9
FXAT9O007IB0YK-1	gt	44	87
FXAT9O007ID36J-1	gt	5	9
FXAT9O007IEEX6-1	gt	5	9
FXAT9O007IGL9L-1	gt	6	11
FXAT9O007II3Q8-1	gt	6	11
FXAT9O007IIUL4-1	gt	5	9
FXAT9O007IIZIA-1	gt	7	13
FXAT9O007IIZIA-3	gt	5	9
FXAT9O007IJ75W-2	gt	5	9
FXAT9O007IJ7J8-1	gt	9	17
FXAT9O007IJG3U-1	gt	5	9
FXAT9O007IJGR8-1	gt	5	9
FXAT9O007IKMGZ-2	gt	5	9
FXAT9O007IMEMT-4	gt	7	13
FXAT9O007IN75T-1	gt	10	19
FXAT9O007IO4PF-2	gt	6	11
FXAT9O007IOL2L-1	gt	6	11
FXAT9O007IOLFH-1	gt	9	17
FXAT9O007IPRPS-1	gt	5	9
FXAT9O007H0NVO-2	gta	6	17
FXAT9O007HZHIV-1	gta	6	17
FXAT9O007IBMJT-1	gta	7	20
FXAT9O007IEEDN-1	gta	6	17
FXAT9O007IPUL0-3	gtac	6	23
contig02060-1	gtc	6	17
contig02429-1	gtc	8	23
FXAT9O007IGL9L-3	gtga	6	23
FXAT9O007IGFBY-1	gtt	9	26
FXAT9O007IP11I-1	gtt	5	14
FXAT9O007IJPZ9-1	gtta	10	39
contig00375-1	ta	5	9
contig00455-1	ta	5	9
contig00584-1	ta	6	11
contig01173-1	ta	5	9
contig01182-1	ta	6	11
contig01216-1	ta	8	15
contig01377-2	ta	5	9
contig02864-1	ta	5	9
contig03020-1	ta	5	9
contig04097-1	ta	5	9
contig04958-1	ta	5	9
contig06449-1	ta	10	19
contig07487-1	ta	6	11
contig07844-1	ta	9	17
contig08668-1	ta	6	11
contig08887-1	ta	5	9
FXAT9O007H0UQM-2	ta	5	9
FXAT9O007H0XH7-1	ta	9	17
FXAT9O007H13OH-1	ta	5	9
FXAT9O007H1LHR-1	ta	7	13
FXAT9O007H1PNK-1	ta	5	9
FXAT9O007H4W9O-1	ta	6	11
FXAT9O007H5EJP-1	ta	5	9
FXAT9O007H5NU0-1	ta	8	15
FXAT9O007H78Y3-2	ta	5	9
FXAT9O007H7RT0-2	ta	6	11
FXAT9O007H8OKY-1	ta	11	21
FXAT9O007H8Q5M-1	ta	9	17
FXAT9O007HV3H4-1	ta	5	9
FXAT9O007HWYKL-1	ta	5	9
FXAT9O007HX6D8-1	ta	6	11
FXAT9O007HZKE5-1	ta	5	9
FXAT9O007IA0FN-1	ta	5	9
FXAT9O007IA9CQ-1	ta	5	9
FXAT9O007IAAZO-1	ta	5	9
FXAT9O007IAERC-1	ta	5	9
FXAT9O007IAF14-1	ta	5	9
FXAT9O007IAOJ4-1	ta	5	9
FXAT9O007IAQQR-1	ta	6	11
FXAT9O007IBT3H-1	ta	185	369
FXAT9O007IC0UX-1	ta	9	17
FXAT9O007ICEG2-1	ta	5	9
FXAT9O007ICQ74-1	ta	7	13
FXAT9O007ID47E-1	ta	56	111
FXAT9O007ID7QO-1	ta	5	9
FXAT9O007IDP43-1	ta	5	9
FXAT9O007IDXRE-1	ta	8	15
FXAT9O007IGIR3-1	ta	7	13
FXAT9O007IGV3O-1	ta	6	11
FXAT9O007IHIEV-1	ta	6	11
FXAT9O007IHUKK-1	ta	13	25
FXAT9O007IJ3NA-1	ta	6	11
FXAT9O007IKXAH-1	ta	8	15
FXAT9O007ILJFN-1	ta	9	17
FXAT9O007IM3XK-1	ta	5	9
FXAT9O007INGEV-1	ta	8	15
FXAT9O007IP0JE-1	ta	6	11
FXAT9O007IRUSP-1	ta	9	17
FXAT9O007IBAU5-1	taaaa	7	34
contig03799-1	tac	5	14
FXAT9O007IEPE2-1	tac	5	14
contig01512-1	tat	5	14
FXAT9O007HWR18-2	tat	6	17
FXAT9O007IC0UX-2	tat	7	20
FXAT9O007IMT03-1	tat	5	14
FXAT9O007IPF1R-1	tat	5	14
FXAT9O007IQRAU-1	tat	6	17
FXAT9O007H52S8-1	tatc	5	19
contig00020-2	tc	5	9
contig00391-1	tc	7	13
contig00518-1	tc	6	11
contig00745-1	tc	5	9
contig00789-1	tc	5	9
contig00902-1	tc	6	11
contig00984-2	tc	5	9
contig01135-1	tc	5	9
contig01463-1	tc	7	13
contig01559-1	tc	5	9
contig01585-2	tc	5	9
contig01784-1	tc	9	17
contig01908-1	tc	5	9
contig02070-1	tc	17	33
contig02232-1	tc	6	11
contig02233-1	tc	5	9
contig02254-1	tc	6	11
contig02481-1	tc	5	9
contig02633-1	tc	6	11
contig02747-1	tc	5	9
contig02905-1	tc	5	9
contig02935-1	tc	6	11
contig02940-1	tc	5	9
contig03003-1	tc	5	9
contig03478-1	tc	5	9
contig03611-1	tc	6	11
contig03692-1	tc	6	11
contig03757-1	tc	12	23
contig04092-1	tc	7	13
contig04196-1	tc	5	9
contig04215-1	tc	7	13
contig04249-1	tc	5	9
contig04455-1	tc	7	13
contig05283-1	tc	5	9
contig05383-1	tc	5	9
contig05401-1	tc	6	11
contig05419-1	tc	7	13
contig05476-1	tc	7	13
contig05729-1	tc	5	9
contig05729-2	tc	5	9
contig05731-1	tc	10	19
contig05810-1	tc	7	13
contig05818-1	tc	6	11
contig05908-1	tc	5	9
contig06442-1	tc	5	9
contig06738-1	tc	5	9
contig06937-2	tc	11	21
contig06967-1	tc	5	9
contig07049-1	tc	6	11
contig07127-1	tc	7	13
contig07308-1	tc	5	9
contig07395-1	tc	6	11
contig07426-1	tc	7	13
contig07529-1	tc	23	45
contig07653-1	tc	5	9
contig07823-1	tc	6	11
contig08157-1	tc	9	17
contig08450-1	tc	19	37
contig08521-1	tc	10	19
contig08866-1	tc	5	9
contig08909-1	tc	5	9
contig09000-1	tc	10	19
contig09139-1	tc	7	13
FXAT9O007H07NW-1	tc	7	13
FXAT9O007H0L9H-1	tc	7	13
FXAT9O007H0PG4-1	tc	13	25
FXAT9O007H0QZ1-1	tc	5	9
FXAT9O007H0S3B-1	tc	13	25
FXAT9O007H1BBT-1	tc	5	9
FXAT9O007H1GRZ-1	tc	11	21
FXAT9O007H1TLB-1	tc	8	15
FXAT9O007H1VVH-1	tc	8	15
FXAT9O007H2TS5-1	tc	8	15
FXAT9O007H2WD8-1	tc	10	19
FXAT9O007H2XIT-1	tc	15	29
FXAT9O007H31TC-1	tc	7	13
FXAT9O007H326H-1	tc	5	9
FXAT9O007H38CO-1	tc	7	13
FXAT9O007H3ATE-1	tc	5	9
FXAT9O007H3R9S-1	tc	8	15
FXAT9O007H3Z1B-1	tc	5	9
FXAT9O007H430M-1	tc	6	11
FXAT9O007H48PA-1	tc	7	13
FXAT9O007H490U-2	tc	9	17
FXAT9O007H4ASJ-1	tc	8	15
FXAT9O007H4BJC-1	tc	7	13
FXAT9O007H4Z3L-1	tc	6	11
FXAT9O007H57Y8-1	tc	5	9
FXAT9O007H5TO2-1	tc	5	9
FXAT9O007H5YOD-1	tc	9	17
FXAT9O007H5Z6Z-1	tc	5	9
FXAT9O007H6500-1	tc	6	11
FXAT9O007H6CR4-1	tc	7	13
FXAT9O007H6F6I-1	tc	9	17
FXAT9O007H6GJ5-1	tc	9	17
FXAT9O007H6KK0-1	tc	13	25
FXAT9O007H72LU-1	tc	5	9
FXAT9O007H78Y3-1	tc	5	9
FXAT9O007H7KMB-1	tc	7	13
FXAT9O007H7TMV-1	tc	5	9
FXAT9O007H891D-1	tc	7	13
FXAT9O007H8EZ7-1	tc	6	11
FXAT9O007H8JK2-1	tc	8	15
FXAT9O007H8XZX-1	tc	5	9
FXAT9O007H9ZXQ-1	tc	7	13
FXAT9O007HW1SR-2	tc	7	13
FXAT9O007HW4MI-1	tc	7	13
FXAT9O007HWLC2-1	tc	6	11
FXAT9O007HWMOX-1	tc	5	9
FXAT9O007HWU79-1	tc	8	15
FXAT9O007HXOFU-1	tc	5	9
FXAT9O007HY2VG-1	tc	14	27
FXAT9O007HZ40U-1	tc	5	9
FXAT9O007HZ5UO-1	tc	7	13
FXAT9O007HZ7QI-1	tc	5	9
FXAT9O007HZKOU-1	tc	5	9
FXAT9O007HZKVD-1	tc	5	9
FXAT9O007IADQO-1	tc	5	9
FXAT9O007IAR3F-1	tc	7	13
FXAT9O007IAVBT-1	tc	13	25
FXAT9O007IAVGI-1	tc	5	9
FXAT9O007IB0MU-1	tc	5	9
FXAT9O007IBTJJ-2	tc	5	9
FXAT9O007ICQXQ-2	tc	5	9
FXAT9O007ICRC0-2	tc	7	13
FXAT9O007ICRC0-3	tc	15	29
FXAT9O007ICXWY-1	tc	6	11
FXAT9O007ID4GX-1	tc	5	9
FXAT9O007ID6RW-1	tc	7	13
FXAT9O007IDGK4-1	tc	5	9
FXAT9O007IDW9R-1	tc	5	9
FXAT9O007IDYXW-1	tc	7	13
FXAT9O007IETCO-1	tc	5	9
FXAT9O007IF5Q8-1	tc	5	9
FXAT9O007IF7SO-1	tc	10	19
FXAT9O007IFGPD-1	tc	5	9
FXAT9O007IG0AJ-1	tc	5	9
FXAT9O007IG972-1	tc	7	13
FXAT9O007IGBCN-1	tc	7	13
FXAT9O007IGG0E-1	tc	5	9
FXAT9O007IGJMJ-1	tc	5	9
FXAT9O007IGLVB-1	tc	6	11
FXAT9O007IHY94-1	tc	11	21
FXAT9O007IIABC-1	tc	8	15
FXAT9O007IIJ69-1	tc	5	9
FXAT9O007IIV8U-1	tc	6	11
FXAT9O007IJ4X8-1	tc	5	9
FXAT9O007IJ5V7-2	tc	8	15
FXAT9O007IJBTD-1	tc	9	17
FXAT9O007IJZ98-1	tc	5	9
FXAT9O007IK7BB-1	tc	6	11
FXAT9O007IKSVX-1	tc	5	9
FXAT9O007IKVDW-1	tc	5	9
FXAT9O007ILPK3-1	tc	7	13
FXAT9O007IMAT3-1	tc	6	11
FXAT9O007IMZ5D-1	tc	6	11
FXAT9O007INIUE-1	tc	6	11
FXAT9O007INQZX-1	tc	10	19
FXAT9O007IOAIY-1	tc	5	9
FXAT9O007IOEYS-1	tc	5	9
FXAT9O007IOK2O-1	tc	5	9
FXAT9O007IOQOI-1	tc	13	25
FXAT9O007IP2LQ-1	tc	5	9
FXAT9O007IP42S-1	tc	5	9
FXAT9O007IPBUT-1	tc	13	25
FXAT9O007IPH5X-1	tc	12	23
FXAT9O007IPM8N-1	tc	9	17
FXAT9O007IQ2U5-1	tc	10	19
FXAT9O007IQK1D-1	tc	6	11
FXAT9O007IQYWU-1	tc	7	13
FXAT9O007IRGHE-1	tc	5	9
FXAT9O007IRHTE-1	tc	6	11
FXAT9O007IRUNM-1	tc	12	23
FXAT9O007ISB8J-3	tc	5	9
FXAT9O007ISH5A-1	tc	9	17
FXAT9O007ISYFZ-1	tc	7	13
contig06165-1	tca	5	14
FXAT9O007HY2RP-1	tca	5	14
FXAT9O007IJAAJ-1	tca	5	14
FXAT9O007H2BLC-1	tcc	7	20
FXAT9O007H49LH-1	tcc	5	14
FXAT9O007IAVGI-2	tcc	6	17
FXAT9O007IONDK-1	tcc	6	17
FXAT9O007H7OVF-1	tcg	6	17
FXAT9O007IHT4S-2	tcg	7	20
contig08139-1	tcga	5	19
FXAT9O007H0Y7G-1	tcga	5	19
FXAT9O007IDK6H-1	tcga	6	23
contig04116-1	tcgcca	5	29
contig02450-1	tct	5	14
contig03646-1	tct	5	14
contig03757-2	tct	5	14
contig07079-1	tct	5	14
FXAT9O007H2QSL-1	tct	5	14
FXAT9O007H32QX-1	tct	22	65
FXAT9O007H8BXC-1	tct	5	14
FXAT9O007H91M9-1	tct	32	95
FXAT9O007IF4W1-1	tct	5	14
FXAT9O007ISCLW-1	tct	16	47
contig06885-1	tctcta	5	29
contig00716-1	tg	5	9
contig00761-1	tg	5	9
contig00984-1	tg	11	21
contig02667-1	tg	5	9
contig02815-1	tg	5	9
contig03286-3	tg	6	11
contig03494-1	tg	5	9
contig03543-1	tg	5	9
contig03599-1	tg	5	9
contig04270-1	tg	6	11
contig04447-1	tg	13	25
contig04732-1	tg	6	11
contig04773-1	tg	5	9
contig05917-1	tg	5	9
contig05949-1	tg	5	9
contig06272-1	tg	5	9
contig06422-1	tg	5	9
contig07025-1	tg	5	9
contig07406-1	tg	5	9
contig08100-1	tg	8	15
contig08536-1	tg	7	13
contig09077-1	tg	7	13
FXAT9O007H0L2A-1	tg	10	19
FXAT9O007H1EOA-1	tg	5	9
FXAT9O007H4KOW-1	tg	5	9
FXAT9O007H773H-1	tg	5	9
FXAT9O007H77ZM-1	tg	5	9
FXAT9O007H7GV8-1	tg	5	9
FXAT9O007H88JR-1	tg	7	13
FXAT9O007H92KC-1	tg	5	9
FXAT9O007H9EFI-1	tg	47	93
FXAT9O007H9W2S-1	tg	6	11
FXAT9O007HW4UD-1	tg	5	9
FXAT9O007HWO70-1	tg	5	9
FXAT9O007HWX52-1	tg	5	9
FXAT9O007HXM9T-1	tg	11	21
FXAT9O007HXNEZ-1	tg	5	9
FXAT9O007HY85S-1	tg	5	9
FXAT9O007HYT4H-1	tg	5	9
FXAT9O007IA3B8-2	tg	25	49
FXAT9O007IAV6Z-1	tg	12	23
FXAT9O007IB0SM-1	tg	9	17
FXAT9O007ICPBD-2	tg	24	47
FXAT9O007ICQXQ-1	tg	7	13
FXAT9O007ICRC0-1	tg	6	11
FXAT9O007IDVGX-1	tg	8	15
FXAT9O007IEBSV-1	tg	5	9
FXAT9O007IGL9L-2	tg	42	83
FXAT9O007IHC9W-1	tg	6	11
FXAT9O007IHSBO-1	tg	5	9
FXAT9O007IIUKD-1	tg	6	11
FXAT9O007IIZIA-2	tg	5	9
FXAT9O007IK9L5-1	tg	7	13
FXAT9O007IKG5B-1	tg	5	9
FXAT9O007IKNWF-1	tg	12	23
FXAT9O007ILSNW-1	tg	5	9
FXAT9O007ILUHR-1	tg	5	9
FXAT9O007IMIVV-1	tg	12	23
FXAT9O007IRRDM-1	tg	16	31
FXAT9O007ISPWX-1	tg	7	13
contig03026-1	tga	5	14
contig07003-2	tga	7	20
FXAT9O007H09N7-1	tga	5	14
FXAT9O007H7N7F-1	tga	6	17
FXAT9O007HZYN4-1	tga	6	17
FXAT9O007IFX72-1	tga	5	14
FXAT9O007IGFBY-2	tga	7	20
FXAT9O007IO1K0-1	tga	7	20
contig03069-1	tgc	5	14
contig05356-1	tgc	5	14
contig05800-1	tgc	6	17
contig06006-1	tgc	5	14
contig06747-1	tgc	5	14
contig07128-1	tgc	5	14
contig07445-1	tgc	5	14
contig07647-1	tgc	5	14
contig08289-1	tgc	5	14
contig08483-1	tgc	5	14
FXAT9O007H3EZ6-1	tgc	5	14
FXAT9O007H3VJF-1	tgc	6	17
FXAT9O007H5J7S-1	tgc	6	17
FXAT9O007H5O0T-1	tgc	8	23
FXAT9O007H9UTZ-1	tgc	6	17
FXAT9O007HV3H4-2	tgc	5	14
FXAT9O007HX4BY-1	tgc	8	23
FXAT9O007IBBFI-1	tgc	5	14
FXAT9O007IBOWU-1	tgc	5	14
FXAT9O007IDHRE-2	tgc	5	14
FXAT9O007IEGM8-1	tgc	5	14
FXAT9O007IFX69-2	tgc	11	32
FXAT9O007IG55M-1	tgc	5	14
FXAT9O007IGVAO-1	tgc	14	41
FXAT9O007IHRZJ-1	tgc	10	29
FXAT9O007IIN6X-1	tgc	5	14
FXAT9O007ILMFD-1	tgc	5	14
FXAT9O007ILXYQ-1	tgc	5	14
FXAT9O007IOD8Y-1	tgc	5	14
FXAT9O007IM6J2-1	tgct	5	19
contig05574-1	tgg	5	14
FXAT9O007INQUO-1	tggcga	6	35
contig08844-1	tggtg	7	34
contig01174-1	tgt	6	17
contig02483-1	tgt	5	14
contig05825-1	tgt	5	14
FXAT9O007H7ZKP-1	tgt	7	20
FXAT9O007IEQ5U-1	tgt	13	38
FXAT9O007IGFBY-3	tgt	5	14
FXAT9O007IKYV8-1	tgt	6	17
FXAT9O007HWR18-1	tta	5	14
FXAT9O007HWR18-3	tta	7	20
FXAT9O007IHWC6-1	tta	5	14
FXAT9O007IIEUO-1	tta	7	20
FXAT9O007IJRR4-1	tta	5	14
FXAT9O007IO4PI-2	tta	5	14
FXAT9O007IQIKA-1	ttac	5	19
FXAT9O007H69WD-1	ttag	5	19
contig00838-1	ttc	5	14
contig01174-2	ttc	9	26
contig06519-1	ttc	5	14
FXAT9O007HZBXW-1	ttc	8	23
FXAT9O007IKGCG-1	ttc	44	131
FXAT9O007ILE6W-1	ttc	5	14
FXAT9O007H1AW0-1	ttg	6	17
FXAT9O007H7ZKP-2	ttg	5	14
FXAT9O007IANF0-1	ttg	5	14
FXAT9O007IDHRE-1	ttg	8	23
FXAT9O007IEH47-1	ttg	5	14
FXAT9O007IO4PI-1	ttg	8	23
FXAT9O007H9HAX-1	ttgcgc	5	29
FXAT9O007H03X9-1	ttta	10	39
FXAT9O007H8OKY-2	ttta	5	19
FXAT9O007ID47E-2	ttta	5	19
FXAT9O007IODBM-1	ttta	5	19
FXAT9O007H03X9-2	tttta	5	24
FXAT9O007HY3SZ-1	tttta	10	49
FXAT9O007IKMUV-1	tttta	7	34
FXAT9O007HY3SZ-2	ttttta	5	29
