# Supplementary material for: Comparison of 454-ESTs from Huperzia serrata and Phlegmariurus carinatus reveals putative genes involved in lycopodium alkaloid biosynthesis and developmental regulation
Source: BMC Plant Biol. 2010 Sep 21;10:209. doi: 10.1186/1471-2229-10-209 (PMC2956558; doi:10.1186/1471-2229-10-209)
Supplement: Additional file 6 — Cytochrome P450 discovery. Unique putative transcripts from H. serrata (Sheet 1) and P. carinatus (Sheet 2) with sequence similarities to cytochrome P450s. [file 1471-2229-10-209-S6.XLS]

## Sheet: Sheet1
H. serrata unique putative transcript	E value	Identity	Subject Name	Anontation				Gene
contig02360	1e-122	66	sp|P93846|CP51_SORBI	Obtusifoliol 14-alpha demethylase [Sorghum bicolor]				CYP51
contig02365	2e-22	53	sp|P93846|CP51_SORBI	Obtusifoliol 14-alpha demethylase [Sorghum bicolor]				CYP51
contig02366	6e-22	53	sp|P93846|CP51_SORBI	Obtusifoliol 14-alpha demethylase [Sorghum bicolor]				CYP51
FW1NBNE04IBGMO	4e-13	40	sp|Q55EK2|C524A_DICDI	Probable cytochrome P450 524A1 [Dictyostelium discoideum]				CYP524A1
contig00358	1e-107	49	sp|Q50EK3|C04C1_PINTA	Cytochrome P450 704C1 [Pinus taeda]				CYP704C1
contig01578	1e-116	48	sp|Q50EK3|C04C1_PINTA	Cytochrome P450 704C1 [Pinus taeda]				CYP704C1
contig01891	1e-119	46	sp|Q50EK3|C04C1_PINTA	Cytochrome P450 704C1 [Pinus taeda]				CYP704C1
FW1NBNE04HYJRJ	2e-37	56	sp|Q50EK3|C04C1_PINTA	Cytochrome P450 704C1 [Pinus taeda]				CYP704C1
FW1NBNE04IHLPR	2e-33	55	sp|Q50EK3|C04C1_PINTA	Cytochrome P450 704C1 [Pinus taeda]				CYP704C1
contig05575	2e-46	38	sp|Q949P1|ABAH1_ARATH	Abscisic acid 8'-hydroxylase 1 [Arabidopsis thaliana]				CYP707A1
contig00781	8e-38	52	sp|O81077|ABAH2_ARATH	Abscisic acid 8'-hydroxylase 2 [Arabidopsis thaliana]				CYP707A2
FW1NBNE04IION2	3e-29	45	sp|O81077|ABAH2_ARATH	Abscisic acid 8'-hydroxylase 2 [Arabidopsis thaliana]				CYP707A2
contig00784	5e-62	50	sp|Q9FH76|ABAH3_ARATH	Abscisic acid 8'-hydroxylase 3 [Arabidopsis thaliana]				CYP707A3
contig02629	3e-30	42	sp|Q9FH76|ABAH3_ARATH	Abscisic acid 8'-hydroxylase 3 [Arabidopsis thaliana]				CYP707A3
contig03504	5e-26	30	sp|Q9LJK2|ABAH4_ARATH	Abscisic acid 8'-hydroxylase 4 [Arabidopsis thaliana]				CYP707A4
FW1NBNE04I22AY	6e-41	67	sp|Q9LJK2|ABAH4_ARATH	Abscisic acid 8'-hydroxylase 4 [Arabidopsis thaliana]				CYP707A4
FW1NBNE04ISKKT	3e-13	36	sp|Q9LJK2|ABAH4_ARATH	Abscisic acid 8'-hydroxylase 4 [Arabidopsis thaliana]				CYP707A4
contig00257	2e-23	57	sp|Q0J185|ABAH3_ORYSJ	Abscisic acid 8'-hydroxylase 3 [Oryza sativa subsp. japonica]				CYP707A7
contig00786	4e-19	40	sp|Q0J185|ABAH3_ORYSJ	Abscisic acid 8'-hydroxylase 3 [Oryza sativa subsp. japonica]				CYP707A7
contig02507	4e-18	36	sp|Q0J185|ABAH3_ORYSJ	Abscisic acid 8'-hydroxylase 3 [Oryza sativa subsp. japonica]				CYP707A7
contig02630	8e-31	33	sp|Q50EK1|C16B1_PICSI	Cytochrome P450 716B1 [Picea sitchensis]				CYP716B1
contig03494	4e-19	40	sp|Q50EK1|C16B1_PICSI	Cytochrome P450 716B1 [Picea sitchensis]				CYP716B1
contig07170	1e-42	61	sp|Q50EK1|C16B1_PICSI	Cytochrome P450 716B1 [Picea sitchensis]				CYP716B1
contig01395	4e-99	40	sp|Q50EK0|C16B2_PICSI	Cytochrome P450 716B2 [Picea sitchensis]				CYP716B2
contig04454	9e-11	46	sp|Q50EK0|C16B2_PICSI	Cytochrome P450 716B2 [Picea sitchensis]				CYP716B2
contig06334	1e-100	40	sp|O04164|C71A6_NEPRA	Cytochrome P450 71A6 (Fragment) [Nepeta racemosa]				CYP71A6
FW1NBNE04JE123	6e-14	30	sp|O81970|C71A9_SOYBN	Cytochrome P450 71A9 [Glycine max]				CYP71A9
FW1NBNE04H757W	1e-16	46	sp|P93703|C71C3_MAIZE	Cytochrome P450 71C3 [Zea mays]				CYP71C3
contig11298	4e-13	47	sp|O81971|C71D9_SOYBN	Cytochrome P450 71D9 [Glycine max]				CYP71D9
contig12073	9e-89	51	sp|Q50EK6|C72B1_PINTA	Cytochrome P450 720B1 [Pinus taeda]				CYP720B1
contig03506	2e-21	42	sp|Q8W4T9|T13H_TAXCU	Taxane 13-alpha-hydroxylase [Taxus cuspidata]				CYP725A2
FW1NBNE04JA61W	5e-22	40	sp|Q8W4T9|T13H_TAXCU	Taxane 13-alpha-hydroxylase [Taxus cuspidata]				CYP725A2
contig02656	1e-36	27	sp|Q05047|C72A1_CATRO	Secologanin synthase [Catharanthus roseus]				CYP72A1
contig04010	2e-28	44	sp|Q05047|C72A1_CATRO	Secologanin synthase [Catharanthus roseus]				CYP72A1
contig13486	6e-24	28	sp|Q05047|C72A1_CATRO	Secologanin synthase [Catharanthus roseus]				CYP72A1
contig13557	5e-52	34	sp|Q05047|C72A1_CATRO	Secologanin synthase [Catharanthus roseus]				CYP72A1
contig13583	4e-20	44	sp|Q05047|C72A1_CATRO	Secologanin synthase [Catharanthus roseus]				CYP72A1
contig13777	3e-29	30	sp|Q05047|C72A1_CATRO	Secologanin synthase [Catharanthus roseus]				CYP72A1
FW1NBNE04JUAXR	5e-27	78	sp|Q04468|TCMO_HELTU	Trans-cinnamate 4-monooxygenase [Helianthus tuberosus]				CYP73A1
contig07137	1e-129	72	sp|Q43033|TCMO_PETCR	Trans-cinnamate 4-monooxygenase [Petroselinum crispum]				CYP73A10
FW1NBNE04INTWQ	8e-32	43	sp|Q43033|TCMO_PETCR	Trans-cinnamate 4-monooxygenase [Petroselinum crispum]				CYP73A10
contig00519	0	72	sp|Q42797|TCMO_SOYBN	Trans-cinnamate 4-monooxygenase [Glycine max]				CYP73A11
FW1NBNE04IG3QO	3e-16	47	sp|Q96423|TCMO_GLYEC	Trans-cinnamate 4-monooxygenase [Glycyrrhiza echinata]				CYP73A14
contig09760	3e-15	47	sp|P48522|TCMO_CATRO	Trans-cinnamate 4-monooxygenase [Catharanthus roseus]				CYP73A4
contig06203	1e-128	47	sp|Q96242|CP74A_ARATH	Allene oxide synthase, chloroplastic [Arabidopsis thaliana]				CYP74A
FW1NBNE04JNAHK	1e-26	50	sp|P48417|CP74_LINUS	Allene oxide synthase, chloroplastic [Linum usitatissimum]				CYP74A
contig06232	6e-85	36	sp|Q50EK4|C75A1_PINTA	Cytochrome P450 750A1 [Pinus taeda]				CYP750A1
contig06868	2e-71	37	sp|Q50EK4|C75A1_PINTA	Cytochrome P450 750A1 [Pinus taeda]				CYP750A1
contig08847	2e-14	32	sp|Q50EK4|C75A1_PINTA	Cytochrome P450 750A1 [Pinus taeda]				CYP750A1
contig09101	8e-44	32	sp|Q50EK4|C75A1_PINTA	Cytochrome P450 750A1 [Pinus taeda]				CYP750A1
contig10383	1e-39	54	sp|Q50EK4|C75A1_PINTA	Cytochrome P450 750A1 [Pinus taeda]				CYP750A1
contig11929	3e-13	55	sp|Q50EK4|C75A1_PINTA	Cytochrome P450 750A1 [Pinus taeda]				CYP750A1
contig04555	6e-18	59	sp|Q96418|C75A5_EUSGR	Flavonoid 3',5'-hydroxylase [Eustoma grandiflorum]				CYP75A5
contig00235	3e-18	45	sp|Q9SD85|F3PH_ARATH	Flavonoid 3'-monooxygenase [Arabidopsis thaliana]				CYP75B1
contig11000	1e-30	34	sp|Q9SBQ9|F3PH_PETHY	Flavonoid 3'-monooxygenase [Petunia hybrida]				CYP75B2
FW1NBNE04JHNYX	4e-26	44	sp|Q9SBQ9|F3PH_PETHY	Flavonoid 3'-monooxygenase [Petunia hybrida]				CYP75B2
FW1NBNE04IJVK5	1e-13	49	sp|O64636|C76C1_ARATH	Cytochrome P450 76C1 [Arabidopsis thaliana]				CYP76C1
contig00512	1e-106	42	sp|P37123|C77A1_SOLME	Cytochrome P450 77A1 (Fragment) [Solanum melongena]				CYP77A1
contig04530	6e-94	41	sp|P37123|C77A1_SOLME	Cytochrome P450 77A1 (Fragment) [Solanum melongena]				CYP77A1
FW1NBNE04H98CA	8e-15	48	sp|P37124|C77A2_SOLME	Cytochrome P450 77A2 [Solanum melongena]				CYP77A2
FW1NBNE04IOKF3	6e-15	29	sp|O48928|C77A3_SOYBN	Cytochrome P450 77A3 [Glycine max]				CYP77A3
FW1NBNE04H4O78	4e-39	54	sp|P48420|C78A1_MAIZE	Cytochrome P450 78A1 [Zea mays]				CYP78A1
FW1NBNE04H8HXW	1e-23	37	sp|Q43068|C82A1_PEA	Cytochrome P450 82A1 (Fragment) [Pisum sativum]				CYP82A1
FW1NBNE04JO4M0	1e-27	40	sp|P48422|C86A1_ARATH	Cytochrome P450 86A1 [Arabidopsis thaliana]				CYP86A1
contig07810	1e-39	36	sp|Q43246|C88A1_MAIZE	Cytochrome P450 88A1 [Zea mays]				CYP88A1
FW1NBNE04JOY8W	2e-12	42	sp|Q43246|C88A1_MAIZE	Cytochrome P450 88A1 [Zea mays]				CYP88A1
contig02648	8e-98	43	sp|Q42569|C90A1_ARATH	Cytochrome P450 90A1 [Arabidopsis thaliana]				CYP90A1
contig04633	1e-109	55	sp|Q42569|C90A1_ARATH	Cytochrome P450 90A1 [Arabidopsis thaliana]				CYP90A1
contig05747	1e-107	45	sp|Q42569|C90A1_ARATH	Cytochrome P450 90A1 [Arabidopsis thaliana]				CYP90A1
contig10477	4e-31	50	sp|Q42569|C90A1_ARATH	Cytochrome P450 90A1 [Arabidopsis thaliana]				CYP90A1
FW1NBNE04I4SON	1e-29	43	sp|Q42569|C90A1_ARATH	Cytochrome P450 90A1 [Arabidopsis thaliana]				CYP90A1
FW1NBNE04IG3G1	2e-25	46	sp|Q42569|C90A1_ARATH	Cytochrome P450 90A1 [Arabidopsis thaliana]				CYP90A1
FW1NBNE04JL3IU	1e-14	38	sp|Q42569|C90A1_ARATH	Cytochrome P450 90A1 [Arabidopsis thaliana]				CYP90A1
FW1NBNE04JYYYY	4e-26	48	sp|Q42569|C90A1_ARATH	Cytochrome P450 90A1 [Arabidopsis thaliana]				CYP90A1
FW1NBNE04ISBI0	5e-17	60	sp|Q9M066|C90C1_ARATH	Cytochrome P450 90C1 [Arabidopsis thaliana]				CYP90C1
FW1NBNE04JUXA9	3e-11	35	sp|Q9M066|C90C1_ARATH	Cytochrome P450 90C1 [Arabidopsis thaliana]				CYP90C1
FW1NBNE04ITS2Q	2e-20	52	sp|O81973|C93A3_SOYBN	Cytochrome P450 93A3 [Glycine max]				CYP93A3
FW1NBNE04I2DJX	4e-28	42	sp|P98188|C94A2_VICSA	Cytochrome P450 94A2 [Vicia sativa]				CYP94A2
contig06835	2e-32	45	sp|O48921|C97B2_SOYBN	Cytochrome P450 97B2 [Glycine max]				CYP97B2
FW1NBNE04I7NH0	9e-41	50	sp|O48921|C97B2_SOYBN	Cytochrome P450 97B2 [Glycine max]				CYP97B2
contig09369	1e-31	48	sp|O23365|C97B3_ARATH	Cytochrome P450 97B3 [Arabidopsis thaliana]				CYP97B3
contig09894	5e-54	40	sp|O48956|C98A1_SORBI	Cytochrome P450 98A1 [Sorghum bicolor]				CYP98A1
contig12105	1e-49	45	sp|O48956|C98A1_SORBI	Cytochrome P450 98A1 [Sorghum bicolor]				CYP98A1
FW1NBNE04IR53J	1e-28	41	sp|O48956|C98A1_SORBI	Cytochrome P450 98A1 [Sorghum bicolor]				CYP98A1
FW1NBNE04IZ71R	2e-38	45	sp|O48956|C98A1_SORBI	Cytochrome P450 98A1 [Sorghum bicolor]				CYP98A1
FW1NBNE04IFA9U	1e-16	44	sp|O48922|C98A2_SOYBN	Cytochrome P450 98A2 [Glycine max]				CYP98A2
contig00232	1e-16	49	sp|O22203|C98A3_ARATH	Cytochrome P450 98A3 [Arabidopsis thaliana]				CYP98A3
FW1NBNE04IXAOG	4e-29	50	sp|P12115|KAD1_CYPCA	Adenylate kinase isoenzyme 1 [Cyprinus carpio]				CYPCA
contig00234	9e-06	45	gb|AAZ07705.1|	Cytochrome P450 monooxygenase isoform II [Sesamum indicum]
contig00237	3e-09	37	gb|AAK60517.1|AF332974_1	P450 monooxygenase [Gossypium arboreum]
contig12988	2e-09	77	gb|ABV80353.1|	Cytochrome P450-dependent monooxygenase [Selaginella moellendorffii]
contig05836	3e-10	59	gb|EEF46132.1|	Cytochrome P450, putative [Ricinus communis]
FW1NBNE04INLL5	5e-08	41	gb|ACD39760.1|	Cytochrome P450 [Hypomyces subiculosus]
FW1NBNE04JOTS7	8e-13	36	ref|XP_001855581.1|	Cytochrome P450 12b1, mitochondrial [Culex quinquefasciatus]
FW1NBNE04JPT70	2e-06	38	gb|EEC10739.1|	Cytochrome P450, putative [Ixodes scapularis]
FW1NBNE04JS58Q	3e-07	34	ref|XP_002332458.1|	Cytochrome P450 [Populus trichocarpa]

## Sheet: Sheet2
P. carinatus unique putative transcript	E value	Identity	Subject Name	Anontation				Gene
contig08028	7e-13	46	ref|XP_001932138.1|	Cytochrome P450 6A1 [Pyrenophora tritici-repentis Pt-1C-BFP]				CYP6A1
contig00275	1e-111	63	sp|P93846|CP51_SORBI	Obtusifoliol 14-alpha demethylase [Sorghum bicolor]				CYP51
contig00236	1e-120	44	sp|Q50EK3|C04C1_PINTA	Cytochrome P450 704C1 [Pinus taeda]				CYP704C1
contig00876	1e-105	48	sp|Q50EK3|C04C1_PINTA	Cytochrome P450 704C1 [Pinus taeda]				CYP704C1
contig00994	8e-21	45	sp|Q50EK3|C04C1_PINTA	Cytochrome P450 704C1 [Pinus taeda]				CYP704C1
contig01787	2e-91	49	sp|Q50EK3|C04C1_PINTA	Cytochrome P450 704C1 [Pinus taeda]				CYP704C1
FXAT9O007IF2ZL	4e-22	47	sp|Q50EK3|C04C1_PINTA	Cytochrome P450 704C1 [Pinus taeda]				CYP704C1
FXAT9O007IR0DU	1e-26	69	sp|Q50EK3|C04C1_PINTA	Cytochrome P450 704C1 [Pinus taeda]				CYP704C1
contig02204	9e-14	48	sp|Q949P1|ABAH1_ARATH	Abscisic acid 8'-hydroxylase 1 [Arabidopsis thaliana]				CYP707A1
FXAT9O007H2YWP	3e-28	51	sp|O81077|ABAH2_ARATH	Abscisic acid 8'-hydroxylase 2 [Arabidopsis thaliana]				CYP707A2
contig00909	8e-66	50	sp|Q9FH76|ABAH3_ARATH	Abscisic acid 8'-hydroxylase 3 [Arabidopsis thaliana]				CYP707A3
contig02200	3e-72	70	sp|Q9FH76|ABAH3_ARATH	Abscisic acid 8'-hydroxylase 3 [Arabidopsis thaliana]				CYP707A3
contig02201	2e-61	60	sp|Q9LJK2|ABAH4_ARATH	Abscisic acid 8'-hydroxylase 4 [Arabidopsis thaliana]				CYP707A4
contig02293	2e-63	35	sp|Q9LJK2|ABAH4_ARATH	Abscisic acid 8'-hydroxylase 4 [Arabidopsis thaliana]				CYP707A4
FXAT9O007H1FKH	2e-12	51	sp|Q0J185|ABAH3_ORYSJ	Abscisic acid 8'-hydroxylase 3 [Oryza sativa subsp. japonica]				CYP707A7
FXAT9O007IDCM7	8e-30	40	sp|Q0J185|ABAH3_ORYSJ	Abscisic acid 8'-hydroxylase 3 [Oryza sativa subsp. japonica]				CYP707A7
contig07135	2e-07	51	sp|Q50EK0|C16B2_PICSI	Cytochrome P450 716B2 [Picea sitchensis]
FXAT9O007H3929	2e-23	50	sp|Q50EK1|C16B1_PICSI	Cytochrome P450 716B1 [Picea sitchensis]				CYP716B1
FXAT9O007H3HNL	1e-13	34	sp|Q50EK0|C16B2_PICSI	Cytochrome P450 716B2 [Picea sitchensis]				CYP716B2
FXAT9O007IDG6T	3e-12	62	sp|Q50EK0|C16B2_PICSI	Cytochrome P450 716B2 [Picea sitchensis]				CYP716B2
FXAT9O007IH9IC	2e-27	39	sp|Q50EK0|C16B2_PICSI	Cytochrome P450 716B2 [Picea sitchensis]				CYP716B2
contig03841	9e-19	48	sp|P24465|C71A1_PERAE	Cytochrome P450 71A1 [Persea americana]				CYP71A1
contig04235	5e-25	59	sp|P24465|C71A1_PERAE	Cytochrome P450 71A1 [Persea americana]				CYP71A1
FXAT9O007IEJ6E	2e-21	38	sp|P24465|C71A1_PERAE	Cytochrome P450 71A1 [Persea americana]				CYP71A1
contig03219	5e-11	35	sp|Q9LIP6|C71BV_ARATH	Cytochrome P450 71B34 [Arabidopsis thaliana]				CYP71B34
contig03842	1e-16	50	sp|Q9LIP5|C71BW_ARATH	Cytochrome P450 71B35 [Arabidopsis thaliana]				CYP71B35
contig03343	3e-21	51	sp|O48958|C71E1_SORBI	4-hydroxyphenylacetaldehyde oxime monooxygenase [Sorghum bicolor]				CYP71E1
FXAT9O007H441N	8e-22	41	sp|O48958|C71E1_SORBI	4-hydroxyphenylacetaldehyde oxime monooxygenase [Sorghum bicolor]				CYP71E1
contig01388	1e-76	34	sp|Q50EK5|C72B2_PINTA	Cytochrome P450 720B2 [Pinus taeda]				CYP720B2
contig03771	8e-15	62	sp|Q05047|C72A1_CATRO	Secologanin synthase [Catharanthus roseus]				CYP72A1
contig03772	1e-12	31	sp|Q05047|C72A1_CATRO	Secologanin synthase [Catharanthus roseus]				CYP72A1
FXAT9O007ID7CM	7e-19	37	sp|Q05047|C72A1_CATRO	Secologanin synthase [Catharanthus roseus]				CYP72A1
FXAT9O007II7SO	4e-11	34	sp|Q05047|C72A1_CATRO	Secologanin synthase [Catharanthus roseus]				CYP72A1
FXAT9O007IKQJI	3e-21	44	sp|Q05047|C72A1_CATRO	Secologanin synthase [Catharanthus roseus]				CYP72A1
contig00460	7e-29	68	sp|Q04468|TCMO_HELTU	Trans-cinnamate 4-monooxygenase [Helianthus tuberosus]				CYP73A1
contig00462	3e-25	79	sp|Q42797|TCMO_SOYBN	Trans-cinnamate 4-monooxygenase [Glycine max]				CYP73A11
contig08941	7e-62	75	sp|Q42797|TCMO_SOYBN	Trans-cinnamate 4-monooxygenase [Glycine max]				CYP73A11
contig09110	2e-15	97	sp|Q43240|TCMO_ZINEL	Trans-cinnamate 4-monooxygenase [Zinnia elegans]				CYP73A12
contig00477	1e-79	75	sp|O24312|TCMO_POPTM	Trans-cinnamate 4-monooxygenase [Populus tremuloides]				CYP73A13
contig00485	4e-73	73	sp|Q43054|TCMO_POPKI	Trans-cinnamate 4-monooxygenase [Populus kitakamiensis]				CYP73A16
FXAT9O007IQZDI	6e-70	73	sp|P48522|TCMO_CATRO	Trans-cinnamate 4-monooxygenase [Catharanthus roseus]				CYP73A4
contig02973	3e-26	55	sp|Q96242|CP74A_ARATH	Allene oxide synthase, chloroplastic [Arabidopsis thaliana]				CYP74A
contig03583	7e-28	48	sp|P48417|CP74_LINUS	Allene oxide synthase, chloroplastic [Linum usitatissimum]				CYP74A
contig07664	2e-43	50	sp|Q96242|CP74A_ARATH	Allene oxide synthase, chloroplastic [Arabidopsis thaliana]				CYP74A
contig08080	2e-29	51	sp|Q96242|CP74A_ARATH	Allene oxide synthase, chloroplastic [Arabidopsis thaliana]				CYP74A
contig08273	5e-12	40	sp|Q96242|CP74A_ARATH	Allene oxide synthase, chloroplastic [Arabidopsis thaliana]				CYP74A
FXAT9O007H304C	7e-33	40	sp|Q96242|CP74A_ARATH	Allene oxide synthase, chloroplastic [Arabidopsis thaliana]				CYP74A
FXAT9O007IQ3VQ	4e-18	57	sp|Q96242|CP74A_ARATH	Allene oxide synthase, chloroplastic[Arabidopsis thaliana]				CYP74A
contig02606	1e-13	56	sp|Q50EK4|C75A1_PINTA	Cytochrome P450 750A1 [Pinus taeda]				CYP750A1
contig07642	2e-23	49	sp|Q50EK4|C75A1_PINTA	Cytochrome P450 750A1 [Pinus taeda]				CYP750A1
contig02600	7e-40	45	sp|O04773|C75A6_CAMME	Flavonoid 3',5'-hydroxylase [Campanula medium]				CYP75A6
contig04975	8e-66	45	sp|O04773|C75A6_CAMME	Flavonoid 3',5'-hydroxylase [Campanula medium]				CYP75A6
contig05434	1e-16	47	sp|O04773|C75A6_CAMME	Flavonoid 3',5'-hydroxylase [Campanula medium]				CYP75A6
contig02140	9e-93	40	sp|Q9SD85|F3PH_ARATH	Flavonoid 3'-monooxygenase [Arabidopsis thaliana]				CYP75B1
contig05485	4e-50	36	sp|Q9SBQ9|F3PH_PETHY	Flavonoid 3'-monooxygenase [Petunia hybrida]				CYP75B2
contig07243	6e-40	46	sp|Q9SBQ9|F3PH_PETHY	Flavonoid 3'-monooxygenase [Petunia hybrida]				CYP75B2
contig09105	2e-15	40	sp|Q9SBQ9|F3PH_PETHY	Flavonoid 3'-monooxygenase [Petunia hybrida]				CYP75B2
FXAT9O007IQ8BF	3e-22	47	sp|O64636|C76C1_ARATH	Cytochrome P450 76C1 [Arabidopsis thaliana]				CYP76C1
contig05423	3e-62	52	sp|P37123|C77A1_SOLME	Cytochrome P450 77A1 (Fragment) [Solanum melongena]				CYP77A1
FXAT9O007H6SGM	6e-16	36	sp|P37124|C77A2_SOLME	Cytochrome P450 77A2 [Solanum melongena]				CYP77A2
FXAT9O007II5CJ	2e-14	32	sp|O48928|C77A3_SOYBN	Cytochrome P450 77A3 [Glycine max]				CYP77A3
contig07215	3e-35	76	sp|O65012|C78A4_PINRA	Cytochrome P450 78A4 [Pinus radiata]				CYP78A4
contig03281	2e-49	26	sp|Q43147|C85A1_SOLLC	Cytochrome P450 85A1 [Solanum lycopersicum]				CYP85A1
FXAT9O007H2KC2	3e-17	36	sp|Q42569|C90A1_ARATH	Cytochrome P450 90A1 [Arabidopsis thaliana]				CYP90A1
FXAT9O007HYVX4	1e-18	45	sp|Q42569|C90A1_ARATH	Cytochrome P450 90A1 [Arabidopsis thaliana]				CYP90A1
contig03840	1e-46	46	sp|Q42799|C93A2_SOYBN	Cytochrome P450 93A2 [Glycine max]				CYP93A2
FXAT9O007IFY0J	9e-33	48	sp|P98188|C94A2_VICSA	Cytochrome P450 94A2 [Vicia sativa]				CYP94A2
FXAT9O007IF3FE	3e-16	47	ref|NP_564384.1|	CYP97A3/LUT5 (CYTOCHROME P450-TYPE MONOOXYGENASE 97A3)[Arabidopsis thaliana]
contig00300	1e-57	48	sp|O48921|C97B2_SOYBN	Cytochrome P450 97B2 [Glycine max]				CYP97B2
FXAT9O007H362N	4e-24	43	sp|O48921|C97B2_SOYBN	Cytochrome P450 97B2 [Glycine max]				CYP97B2
contig03153	7e-22	60	sp|O23365|C97B3_ARATH	Cytochrome P450 97B3 [Arabidopsis thaliana]				CYP97B3
FXAT9O007INARB	5e-16	50	sp|O23365|C97B3_ARATH	Cytochrome P450 97B3 [Arabidopsis thaliana]				CYP97B3
contig05169	1e-53	41	sp|O48956|C98A1_SORBI	Cytochrome P450 98A1 [Sorghum bicolor]				CYP98A1
contig08305	2e-17	40	sp|O48956|C98A1_SORBI	Cytochrome P450 98A1 [Sorghum bicolor]				CYP98A1
contig01174	1e-17	47	sp|O48922|C98A2_SOYBN	Cytochrome P450 98A2 [Glycine max]				CYP98A2
contig06913	8e-34	60	sp|O22203|C98A3_ARATH	Cytochrome P450 98A3 [Arabidopsis thaliana]				CYP98A3
FXAT9O007INF9K	2e-16	52	sp|P12115|KAD1_CYPCA	Adenylate kinase isoenzyme 1 [Cyprinus carpio]
contig02601	2e-09	29	gb|ABV80343.1|	Cytochrome P450-dependent monooxygenase [Selaginella moellendorffii]
contig02603	2e-08	44	gb|ABV80346.1|	Cytochrome P450-dependent monooxygenase [Selaginella moellendorffii]
contig03770	2e-09	40	dbj|BAH23801.1|	Cytochrome P450 monooxygenase [Oryza sativa Japonica Group]
contig05572	6e-07	38	gb|EEF52498.1|	Cytochrome P450, putative [Ricinus communis]
FXAT9O007H7UBD	3e-10	40	gb|EDP52282.1|	Cytochrome P450 monooxygenase (Fum15), putative [Aspergillus fumigatus A1163]
