# Supplementary material for: Comparison of 454-ESTs from Huperzia serrata and Phlegmariurus carinatus reveals putative genes involved in lycopodium alkaloid biosynthesis and developmental regulation
Source: BMC Plant Biol. 2010 Sep 21;10:209. doi: 10.1186/1471-2229-10-209 (PMC2956558; doi:10.1186/1471-2229-10-209)
Supplement: Additional file 7 — Methyltransferase discovery. Unique putative transcripts from H. serrata (Sheet 1) and P. carinatus (Sheet 2) with sequence similarities to methyltransferases. [file 1471-2229-10-209-S7.XLS]

## Sheet: Sheet1
H. serrata unique putative transcript	E value	Identity	Subject Name	Anontation
FW1NBNE04H526I	1e-14	46	sp|O04385|IEMT_CLABR	(Iso)eugenol O-methyltransferase [Clarkia breweri]
FW1NBNE04IWS14	1e-22	48	sp|O04385|IEMT_CLABR	(Iso)eugenol O-methyltransferase [Clarkia breweri]
contig07885	3e-72	42	sp|Q9LEL6|6OMT_COPJA	(RS)-norcoclaurine 6-O-methyltransferase [Coptis japonica]
FW1NBNE04JDLD8	1e-49	57	sp|Q39227|SMT2_ARATH	24-methylenesterol C-methyltransferase 2 [Arabidopsis thaliana]
FW1NBNE04IC86B	7e-14	34	sp|Q94JS4|SMT3B_ARATH	24-methylenesterol C-methyltransferase 3 [Arabidopsis thaliana]
contig02195	0	75	sp|O50008|METE_ARATH	5-methyltetrahydropteroyltriglutamate--homocysteine methyltransferase [Arabidopsis thaliana]
contig00121	1e-160	60	sp|Q42699|METE_CATRO	5-methyltetrahydropteroyltriglutamate--homocysteine methyltransferase [Catharanthus roseus]
FW1NBNE04IFPD1	3e-34	55	sp|Q42699|METE_CATRO	5-methyltetrahydropteroyltriglutamate--homocysteine methyltransferase [Catharanthus roseus]
contig13123	2e-16	83	sp|P93263|METE_MESCR	5-methyltetrahydropteroyltriglutamate--homocysteine methyltransferase [Mesembryanthemum crystallinum]
contig00126	1e-121	82	sp|Q42662|METE_SOLSC	5-methyltetrahydropteroyltriglutamate--homocysteine methyltransferase [Solenostemon scutellarioides]
contig08338	1e-24	28	sp|Q3AET7|GCST_CARHZ	Amino methyltransferase [Carboxydothermus hydrogenoformans (strain Z-2901 / DSM 6008)]
contig10052	1e-79	73	sp|P49364|GCST_PEA	Amino methyltransferase, mitochondrial [Pisum sativum]
contig00267	4e-76	77	sp|P49364|GCST_PEA	Amino methyltransferase, mitochondrial [Pisum sativum]
FW1NBNE04IGNZ5	3e-40	60	sp|Q43609|COMT1_PRUDU	Caffeic acid 3-O-methyltransferase [Prunus dulcis]
contig08357	5e-20	45	sp|Q43609|COMT1_PRUDU	Caffeic acid 3-O-methyltransferase [Prunus dulcis]
contig02729	5e-23	51	sp|Q43046|COMT1_POPKI	Caffeic acid 3-O-methyltransferase 1 [Populus kitakamiensis]
contig07969	1e-14	37	sp|Q43046|COMT1_POPKI	Caffeic acid 3-O-methyltransferase 1 [Populus kitakamiensis]
contig11444	4e-36	48	sp|Q43046|COMT1_POPKI	Caffeic acid 3-O-methyltransferase 1 [Populus kitakamiensis]
contig02732	4e-21	31	sp|Q00763|COMT1_POPTM	Caffeic acid 3-O-methyltransferase 1 [Populus tremuloides]
contig09719	2e-25	51	sp|Q00763|COMT1_POPTM	Caffeic acid 3-O-methyltransferase 1 [Populus tremuloides]
contig07464	5e-93	68	sp|Q40313|CAMT_MEDSA	Caffeoyl-CoA O-methyltransferase [Medicago sativa]
FW1NBNE04IL7XW	3e-29	71	sp|Q40313|CAMT_MEDSA	Caffeoyl-CoA O-methyltransferase [Medicago sativa]
contig13021	9e-65	69	sp|Q9ZTT5|CAMT_PINTA	Caffeoyl-CoA O-methyltransferase [Pinus taeda]
contig12254	7e-20	77	sp|Q8H9B6|CAMT_SOLTU	Caffeoyl-CoA O-methyltransferase [Solanum tuberosum]
FW1NBNE04H8QJN	5e-11	72	sp|Q8H9B6|CAMT_SOLTU	Caffeoyl-CoA O-methyltransferase [Solanum tuberosum]
FW1NBNE04IFKGX	1e-14	44	sp|Q9XGD6|CAMT1_MAIZE	Caffeoyl-CoA O-methyltransferase 1 [Zea mays]
FW1NBNE04JRIA8	1e-43	66	sp|Q9XGD6|CAMT1_MAIZE	Caffeoyl-CoA O-methyltransferase 1 [Zea mays]
contig10750	1e-17	45	sp|Q99028|COMT_PIG	Catechol O-methyltransferase (Fragment) [Sus scrofa]
contig08089	8e-33	40	sp|P22734|COMT_RAT	Catechol O-methyltransferase [Rattus norvegicus]
FW1NBNE04IJNUS	4e-67	74	gb|ABW96889.1|	CMT-type DNA-methyltransferase [Elaeis guineensis]
FW1NBNE04H76RY	6e-12	46	gb|AAB49338.1|	Delta-24-sterol methyltransferase [Triticum aestivum]
FW1NBNE04JA0BB	3e-15	68	ref|NP_196887.1|	FtsJ-like methyltransferase family protein [Arabidopsis thaliana]
contig02409	2e-11	48	gb|ABF69946.1|	FtsJ-like methyltransferase family protein [Musa acuminata]
contig04754	9e-09	33	gb|ACD03288.1|	Gamma-tocopherol methyltransferase [Brassica napus]
contig07898	8e-14	44	sp|O49354|COQ3_ARATH	Hexaprenyldihydroxybenzoate methyltransferase, mitochondrial [Arabidopsis thaliana]
FW1NBNE04IE56L	5e-48	57	sp|O49354|COQ3_ARATH	Hexaprenyldihydroxybenzoate methyltransferase, mitochondrial [Arabidopsis thaliana]
FW1NBNE04IDBXT	3e-84	90	ref|XP_001769050.1|	Histone H3 methyltransferase complex and RNA cleavage factor II complex, subunit SWD2 [Physcomitrella patens subsp. patens]
FW1NBNE04IIBTI	3e-11	34	ref|XP_001757399.1|	Histone H3 methyltransferase complex and RNA cleavage factor II complex, subunit SWD2 [Physcomitrella patens subsp. patens]
FW1NBNE04JJCKW	2e-07	30	ref|XP_001766471.1|	Histone-lysine N-methyltransferase [Physcomitrella patens subsp. patens]
contig08090	4e-30	63	sp|Q2LAE1|ASHH2_ARATH	Histone-lysine N-methyltransferase ASHH2 [Arabidopsis thaliana]
contig02029	2e-54	55	sp|Q945S8|ASHH3_ARATH	Histone-lysine N-methyltransferase ASHH3 [Arabidopsis thaliana]
contig03885	2e-22	50	sp|Q7XJS0|ASHR1_ARATH	Histone-lysine N-methyltransferase ASHR1 [Arabidopsis thaliana]
FW1NBNE04JLUH0	4e-11	58	sp|Q7XJS0|ASHR1_ARATH	Histone-lysine N-methyltransferase ASHR1 [Arabidopsis thaliana]
FW1NBNE04JOBGW	1e-14	31	sp|Q949T8|ASHR3_ARATH	Histone-lysine N-methyltransferase ASHR3 [Arabidopsis thaliana]
FW1NBNE04JE874	3e-37	43	sp|Q9C5X4|ATX1_ARATH	Histone-lysine N-methyltransferase ATX1 [Arabidopsis thaliana]
FW1NBNE04JOAO4	1e-49	68	sp|Q9MA43|ATX2_ARATH	Histone-lysine N-methyltransferase ATX2 [Arabidopsis thaliana]
FW1NBNE04IS058	2e-43	63	sp|Q9M364|ATX3_ARATH	Histone-lysine N-methyltransferase ATX3 [Arabidopsis thaliana]
FW1NBNE04H3Q8T	3e-29	73	sp|Q9SUE7|ATX4_ARATH	Histone-lysine N-methyltransferase ATX4 [Arabidopsis thaliana]
FW1NBNE04JZD0I	9e-23	39	sp|Q9SUE7|ATX4_ARATH	Histone-lysine N-methyltransferase ATX4 [Arabidopsis thaliana]
contig06140	3e-58	43	sp|Q8GZ42|ATX5_ARATH	Histone-lysine N-methyltransferase ATX5 [Arabidopsis thaliana]
FW1NBNE04JMGC0	8e-41	53	sp|Q8GZ42|ATX5_ARATH	Histone-lysine N-methyltransferase ATX5 [Arabidopsis thaliana]
contig13718	1e-28	77	sp|Q5PP37|ATXR2_ARATH	Histone-lysine N-methyltransferase ATXR2 [Arabidopsis thaliana]
FW1NBNE04H4ULH	7e-19	39	sp|Q5PP37|ATXR2_ARATH	Histone-lysine N-methyltransferase ATXR2 [Arabidopsis thaliana]
FW1NBNE04JTKXB	6e-26	74	sp|Q9FNE9|ATXR6_ARATH	Histone-lysine N-methyltransferase ATXR6 [Arabidopsis thaliana]
FW1NBNE04IPZQA	6e-79	79	sp|Q8S4P6|EZ1_MAIZE	Histone-lysine N-methyltransferase EZ1 [Zea mays]
contig06815	4e-36	52	sp|Q8S4P5|EZ2_MAIZE	Histone-lysine N-methyltransferase EZ2 [Zea mays]
FW1NBNE04IRGGF	7e-17	33	sp|O14686|MLL2_HUMAN	Histone-lysine N-methyltransferase MLL2 [Homo sapiens]
contig05833	7e-17	34	sp|Q9BZ95|NSD3_HUMAN	Histone-lysine N-methyltransferase NSD3 [Homo sapiens]
contig10589	1e-29	40	sp|Q5RB81|SUV91_PONAB	Histone-lysine N-methyltransferase SUV39H1 [Pongo abelii]
contig08523	9e-31	70	sp|Q8W595|SUVR4_ARATH	Histone-lysine N-methyltransferase SUVR4 [Arabidopsis thaliana]
FW1NBNE04IPRMA	2e-14	56	sp|O64827|SUVR5_ARATH	Histone-lysine N-methyltransferase SUVR5 [Arabidopsis thaliana]
FW1NBNE04JUEDO	2e-23	60	sp|O64827|SUVR5_ARATH	Histone-lysine N-methyltransferase SUVR5 [Arabidopsis thaliana]
contig10878	6e-12	35	sp|Q9H9B1|EHMT1_HUMAN	Histone-lysine N-methyltransferase, H3 lysine-9 specific 5 [Homo sapiens]
FW1NBNE04ICZYI	2e-39	47	sp|Q8GZB6|SUVH4_ARATH	Histone-lysine N-methyltransferase, H3 lysine-9 specific SUVH4 [Arabidopsis thaliana]
FW1NBNE04JPZML	1e-31	57	sp|Q8GZB6|SUVH4_ARATH	Histone-lysine N-methyltransferase, H3 lysine-9 specific SUVH4 [Arabidopsis thaliana]
contig02949	1e-14	53	sp|O82175|SUVH5_ARATH	Histone-lysine N-methyltransferase, H3 lysine-9 specific SUVH5 [Arabidopsis thaliana]
contig05371	1e-114	60	sp|Q9M1W4|HMT2_ARATH	Homocysteine S-methyltransferase 2 [Arabidopsis thaliana]
contig02725	4e-12	72	sp|P45986|IMT1_MESCR	Inositol 4-methyltransferase [Mesembryanthemum crystallinum]
contig07285	9e-11	44	sp|Q6P4Z6|LCMT1_RAT	Leucine carboxyl methyltransferase 1 [Rattus norvegicus]
contig07933	3e-61	53	sp|Q8YLP4|UBIE_ANASP	Menaquinone biosynthesis methyltransferase ubiE [Anabaena sp. (strain PCC 7120)]
FW1NBNE04JAC1Q	2e-29	40	sp|Q9SWR3|MMT1_WOLBI	Methionine S-methyltransferase [Wollastonia biflora]
contig04282	1e-123	66	sp|Q8W519|MMT1_MAIZE	Methionine S-methyltransferase [Zea mays]
contig03397	4e-66	80	gb|EEF48095.1|	Methyltransferase, putative [Ricinus communis]
FW1NBNE04JIGOR	2e-25	88	gb|EEF48095.1|	Methyltransferase, putative [Ricinus communis]
contig11029	4e-20	52	sp|O95671|ASML_HUMAN	N-acetylserotonin O-methyltransferase-like protein [Homo sapiens]
FW1NBNE04IHJLL	3e-07	47	gb|ABD32718.1|	O-methyltransferase, family 2; Dimerisation [Medicago truncatula]
contig02007	1e-138	69	sp|Q9FR44|PEAM1_ARATH	Phosphoethanolamine N-methyltransferase 1 [Arabidopsis thaliana]
contig07232	2e-32	58	sp|O23372|ATXR3_ARATH	Probable histone-lysine N-methyltransferase ATXR3 [Arabidopsis thaliana]
FW1NBNE04H13V0	9e-16	52	sp|Q13395|TARB1_HUMAN	Probable methyltransferase TARBP1 [Homo sapiens]
contig08574	6e-37	73	sp|Q6EU10|MTA70_ORYSJ	Probable N6-adenosine-methyltransferase MT-A70-like [Oryza sativa subsp. japonica]
FW1NBNE04I6X1D	5e-64	84	sp|Q6EU10|MTA70_ORYSJ	Probable N6-adenosine-methyltransferase MT-A70-like [Oryza sativa subsp. japonica]
contig10905	4e-86	83	sp|Q0J2C6|ANM1_ORYSJ	Probable protein arginine N-methyltransferase 1 [Oryza sativa subsp. japonica]
FW1NBNE04H9ATY	2e-12	91	sp|O82210|ANM12_ARATH	Probable protein arginine N-methyltransferase 1.2 [Arabidopsis thaliana]
FW1NBNE04IXJQT	2e-18	60	sp|O82210|ANM12_ARATH	Probable protein arginine N-methyltransferase 1.2 [Arabidopsis thaliana]
contig08003	5e-66	50	sp|Q0WVD6|ANM3_ARATH	Probable protein arginine N-methyltransferase 3 [Arabidopsis thaliana]
contig10154	1e-56	73	sp|Q9MAT5|ANM42_ARATH	Probable protein arginine N-methyltransferase 4.2 [Arabidopsis thaliana]
FW1NBNE04JPHJI	1e-55	84	sp|Q08A71|ANM6_ARATH	Probable protein arginine N-methyltransferase 6 [Arabidopsis thaliana]
contig03229	8e-27	39	sp|Q9FKR0|MT878_ARATH	Probable S-adenosylmethionine-dependent methyltransferase At5g38780 [Arabidopsis thaliana]
FW1NBNE04JPEB0	1e-12	36	sp|Q8GWT4|ANM5_ARATH	Protein arginine N-methyltransferase 5 [Arabidopsis thaliana]
FW1NBNE04H89L8	1e-44	76	sp|Q6YXZ7|ANM5_ORYSJ	Protein arginine N-methyltransferase 5 [Oryza sativa subsp. japonica]
FW1NBNE04IYLHT	2e-20	69	sp|Q6YXZ7|ANM5_ORYSJ	Protein arginine N-methyltransferase 5 [Oryza sativa subsp. japonica]
FW1NBNE04JPS47	5e-33	53	sp|Q6YXZ7|ANM5_ORYSJ	Protein arginine N-methyltransferase 5 [Oryza sativa subsp. japonica]
FW1NBNE04IIUYH	5e-16	47	sp|Q944R7|ANM7_ARATH	Protein arginine N-methyltransferase 7 [Arabidopsis thaliana]
FW1NBNE04JNXP0	7e-25	57	sp|A2Y8B9|ANM7_ORYSI	Protein arginine N-methyltransferase 7 [Oryza sativa subsp. japonica]
FW1NBNE04JRBAZ	2e-47	84	ref|NP_187349.2|	Protein arginine N-methyltransferase family protein [Arabidopsis thaliana]
FW1NBNE04HZ5JZ	9e-06	65	gb|EEF37882.1|	Protein arginine n-methyltransferase, putative [Ricinus communis]
FW1NBNE04JD5EX	4e-39	59	sp|Q42539|PIMT_ARATH	Protein-L-isoaspartate O-methyltransferase [Arabidopsis thaliana]
contig10610	2e-24	57	sp|Q43209|PIMT_WHEAT	Protein-L-isoaspartate O-methyltransferase [Triticum aestivum]
FW1NBNE04JR1I7	9e-29	58	sp|Q43209|PIMT_WHEAT	Protein-L-isoaspartate O-methyltransferase [Triticum aestivum]
FW1NBNE04JSTDY	8e-25	63	sp|Q43209|PIMT_WHEAT	Protein-L-isoaspartate O-methyltransferase [Triticum aestivum]
FW1NBNE04IQ26J	3e-26	52	sp|O14039|YEY6_SCHPO	Putative methyltransferase C2C4.06c [Schizosaccharomyces pombe]
FW1NBNE04I4CE3	4e-32	49	sp|Q6GR37|MET10_XENLA	Putative methyltransferase METT10D [Xenopus laevis]
contig11010	3e-41	82	ref|NP_001060600.1|	Putative protein arginine N-methyltransferase 4 [Oryza sativa Japonica Group]
contig05981	1e-36	45	sp|Q9FK25|OMT1_ARATH	Quercetin 3-O-methyltransferase 1 [Arabidopsis thaliana]
FW1NBNE04HZXNB	1e-06	38	gb|EEF37318.1|	Ribulose-1,5 bisphosphate carboxylase/oxygenase large subunit N-methyltransferase, chloroplast precursor, putative [Ricinus communis]
contig02328	2e-68	57	gb|EEF43315.1|	S-adenosylmethionine-dependent methyltransferase, putative [Ricinus communis]
contig05537	6e-52	58	gb|EEF48517.1|	S-adenosylmethionine-dependent methyltransferase, putative [Ricinus communis]
contig03955	1e-144	58	sp|Q54Z26|GLYC1_DICDI	Serine hydroxymethyltransferase 1 [Dictyostelium discoideum]
FW1NBNE04JJHQS	1e-54	75	sp|Q54Z26|GLYC1_DICDI	Serine hydroxymethyltransferase 1 [Dictyostelium discoideum]
FW1NBNE04HYO1A	1e-20	75	sp|P49357|GLYM_FLAPR	Serine hydroxymethyltransferase 1, mitochondrial [Flaveria pringlei]
FW1NBNE04I5LFD	3e-23	57	sp|Q54EW1|GLYC2_DICDI	Serine hydroxymethyltransferase 2 [Dictyostelium discoideum]
contig03086	3e-18	56	sp|Q54EW1|GLYC2_DICDI	Serine hydroxymethyltransferase 2 [Dictyostelium discoideum]
contig03780	1e-132	67	sp|Q9SZJ5|GLYM_ARATH	Serine hydroxymethyltransferase, mitochondrial [Arabidopsis thaliana]
contig05677	0	75	sp|Q9SZJ5|GLYM_ARATH	Serine hydroxymethyltransferase, mitochondrial [Arabidopsis thaliana]
FW1NBNE04I3NY0	1e-41	58	sp|Q9SZJ5|GLYM_ARATH	Serine hydroxymethyltransferase, mitochondrial [Arabidopsis thaliana]
contig03086	9e-25	66	gb|EEF32834.1|	Serine hydroxymethyltransferase, putative [Ricinus communis]
contig02653	2e-22	45	sp|A2A1A0|NCS1_COPJA	S-norcoclaurine synthase 1 OS=Coptis japonica GN=NCS1 PE=1 SV=1
contig13585	4e-27	47	sp|A2A1A0|NCS1_COPJA	S-norcoclaurine synthase 1 OS=Coptis japonica GN=NCS1 PE=1 SV=1
contig14048	5e-14	43	sp|A2A1A0|NCS1_COPJA	S-norcoclaurine synthase 1 OS=Coptis japonica GN=NCS1 PE=1 SV=1
contig00155	6e-37	35	sp|Q9ZSK1|GTOMC_ARATH	Tocopherol O-methyltransferase, chloroplastic [Arabidopsis thaliana]
contig04749	6e-32	39	sp|Q9ZSK1|GTOMC_ARATH	Tocopherol O-methyltransferase, chloroplastic [Arabidopsis thaliana]
contig06032	8e-27	44	sp|Q9ZSK1|GTOMC_ARATH	Tocopherol O-methyltransferase, chloroplastic [Arabidopsis thaliana]
contig11103	2e-42	52	sp|Q9ZSK1|GTOMC_ARATH	Tocopherol O-methyltransferase, chloroplastic [Arabidopsis thaliana]
contig13455	9e-14	55	sp|Q9ZSK1|GTOMC_ARATH	Tocopherol O-methyltransferase, chloroplastic [Arabidopsis thaliana]
contig13938	8e-23	43	sp|Q9ZSK1|GTOMC_ARATH	Tocopherol O-methyltransferase, chloroplastic [Arabidopsis thaliana]
FW1NBNE04H8GYA	1e-12	51	sp|Q9ZSK1|GTOMC_ARATH	Tocopherol O-methyltransferase, chloroplastic [Arabidopsis thaliana]
contig07238	1e-28	52	sp|Q0WPT7|Y2104_ARATH	Uncharacterized methyltransferase At2g41040, chloroplastic [Arabidopsis thaliana]
FW1NBNE04H947B	5e-12	52	sp|O74386|YNVB_SCHPO	Uncharacterized methyltransferase C3H7.11 [Schizosaccharomyces pombe]
FW1NBNE04I9MO7	9e-12	29	sp|Q9UTA8|YL8A_SCHPO	Uncharacterized methyltransferase-like C25B8.10 [Schizosaccharomyces pombe]

## Sheet: Sheet2
P. carinatusunique putative transcript	E value	Identity	Subject Name	Anontation
contig01693	7e-11	34	sp|Q39522|SMT_COPJA	(S)-scoulerine 9-O-methyltransferase [Coptis japonica]
contig02493	1e-38	49	sp|Q39522|SMT_COPJA	(S)-scoulerine 9-O-methyltransferase [Coptis japonica]
FXAT9O007IHA1G	1e-14	68	gb|EEF50592.1|	3-methyl-2-oxobutanoate hydroxymethyltransferase, putative [Ricinus communis]
FXAT9O007IIZ4Q	7e-80	92	ref|XP_001934603.1|	5-methyltetrahydropteroyltriglutamate-homocysteine methyltransferase [Pyrenophora tritici-repentis Pt-1C-BFP]
FXAT9O007H4G2I	5e-24	83	ref|XP_001938845.1|	5-methyltetrahydropteroyltriglutamate-homocysteine methyltransferase [Pyrenophora tritici-repentis Pt-1C-BFP]
contig01671	2e-80	81	gb|EEF46521.1|	5-methyltetrahydropteroyltriglutamate--homocysteine methyltransferase, putative [Ricinus communis]
FXAT9O007HZ0LQ	2e-08	57	gb|EEF31181.1|	Benzoate carboxyl methyltransferase, putative [Ricinus communis]
FXAT9O007ISFVH	7e-12	44	gb|EEF31181.1|	Benzoate carboxyl methyltransferase, putative [Ricinus communis]
contig07297	8e-36	44	gb|EEF31181.1|	Benzoate carboxyl methyltransferase, putative [Ricinus communis]
contig01658	6e-54	35	sp|Q43046|COMT1_POPKI	Caffeic acid 3-O-methyltransferase 1 [Populus kitakamiensis]
contig02841	1e-56	45	sp|Q43047|COMT3_POPKI	Caffeic acid 3-O-methyltransferase 3 [Populus kitakamiensis]
FXAT9O007IQ990	1e-13	34	sp|P46484|COMT1_EUCGU	Caffeic acid 3-O-methyltransferase [Eucalyptus gunnii]
contig06982	5e-65	41	sp|Q43609|COMT1_PRUDU	Caffeic acid 3-O-methyltransferase [Prunus dulcis]
contig02585	6e-28	54	sp|O82054|COMT1_SACOF	Caffeic acid 3-O-methyltransferase [Saccharum officinarum]
contig01459	6e-34	72	sp|O65922|CAMT2_POPTR	Caffeoyl-CoA O-methyltransferase 2 [Populus trichocarpa]
contig04519	1e-26	71	sp|Q40313|CAMT_MEDSA	Caffeoyl-CoA O-methyltransferase [Medicago sativa]
contig05853	4e-64	70	sp|Q9ZTT5|CAMT_PINTA	Caffeoyl-CoA O-methyltransferase [Pinus taeda]
FXAT9O007IJ6U2	2e-12	38	sp|Q5H879|COMT_HORSE	Catechol O-methyltransferase [Equus caballus]
contig02104	2e-24	43	sp|Q5H879|COMT_HORSE	Catechol O-methyltransferase [Equus caballus]
contig03211	7e-13	50	sp|Q5H879|COMT_HORSE	Catechol O-methyltransferase [Equus caballus]
FXAT9O007IJ97R	1e-56	79	gb|ABW96889.1|	CMT-type DNA-methyltransferase [Elaeis guineensis]
FXAT9O007IJ54E	6e-26	45	sp|Q6ZIX2|SMT1_ORYSJ	Cycloartenol-C-24-methyltransferase 1 [Oryza sativa subsp. japonica]
FXAT9O007IRZFT	2e-37	79	sp|Q6ZIX2|SMT1_ORYSJ	Cycloartenol-C-24-methyltransferase 1 [Oryza sativa subsp. japonica]
FXAT9O007H936J	2e-11	97	dbj|BAC22505.1|	Cytosine methyltransferase [Marchantia paleacea var. diptera]
FXAT9O007IBKL0	8e-09	60	gb|AAB49338.1|	Delta-24-sterol methyltransferase [Triticum aestivum]
FXAT9O007HYUB5	2e-08	43	ref|XP_002312934.1|	Flavonoid o-methyltransferase predicted protein [Populus trichocarpa]
FXAT9O007H6OIR	2e-26	57	gb|ABF69946.1|	FtsJ-like methyltransferase family protein [Musa acuminata]
FXAT9O007H6QMA	2e-11	44	gb|ABE41795.1|	Gamma-tocopherol methyltransferase [Solanum tuberosum]
contig06778	2e-60	81	ref|XP_001769050.1|	Histone H3 methyltransferase complex and RNA cleavage factor II complex, subunit SWD2 [Physcomitrella patens subsp. patens]
FXAT9O007H5E2Y	2e-09	59	ref|XP_001757399.1|	Histone H3 methyltransferase complex and RNA cleavage factor II complex, subunit SWD2 [Physcomitrella patens subsp. patens]
FXAT9O007IOC76	5e-19	47	sp|Q2LAE1|ASHH2_ARATH	Histone-lysine N-methyltransferase ASHH2 [Arabidopsis thaliana]
contig06134	3e-36	80	sp|Q2LAE1|ASHH2_ARATH	Histone-lysine N-methyltransferase ASHH2 [Arabidopsis thaliana]
FXAT9O007IAZ79	9e-23	50	sp|Q7XJS0|ASHR1_ARATH	Histone-lysine N-methyltransferase ASHR1 [Arabidopsis thaliana]
FXAT9O007H1LOU	8e-42	56	sp|Q949T8|ASHR3_ARATH	Histone-lysine N-methyltransferase ASHR3 [Arabidopsis thaliana]
FXAT9O007ID6PO	5e-16	32	sp|Q949T8|ASHR3_ARATH	Histone-lysine N-methyltransferase ASHR3 [Arabidopsis thaliana]
FXAT9O007IGKHY	2e-37	50	sp|Q9C5X4|ATX1_ARATH	Histone-lysine N-methyltransferase ATX1 [Arabidopsis thaliana]
FXAT9O007H0Z9M	8e-37	58	sp|Q9SUE7|ATX4_ARATH	Histone-lysine N-methyltransferase ATX4 [Arabidopsis thaliana]
FXAT9O007IIMQ7	1e-47	62	sp|Q9SUE7|ATX4_ARATH	Histone-lysine N-methyltransferase ATX4 [Arabidopsis thaliana]
FXAT9O007II789	4e-15	30	sp|Q8GZ42|ATX5_ARATH	Histone-lysine N-methyltransferase ATX5 [Arabidopsis thaliana]
FXAT9O007IK6JZ	9e-16	52	sp|Q8GZ42|ATX5_ARATH	Histone-lysine N-methyltransferase ATX5 [Arabidopsis thaliana]
FXAT9O007H7PDE	1e-18	58	sp|Q5PP37|ATXR2_ARATH	Histone-lysine N-methyltransferase ATXR2 [Arabidopsis thaliana]
FXAT9O007ICCYF	6e-22	66	sp|Q5PP37|ATXR2_ARATH	Histone-lysine N-methyltransferase ATXR2 [Arabidopsis thaliana]
FXAT9O007ICF3I	1e-29	72	sp|Q5PP37|ATXR2_ARATH	Histone-lysine N-methyltransferase ATXR2 [Arabidopsis thaliana]
FXAT9O007H2YQM	7e-11	40	sp|Q9FG08|ATXR4_ARATH	Histone-lysine N-methyltransferase ATXR4 [Arabidopsis thaliana]
FXAT9O007H4QC3	2e-45	68	sp|Q9FNE9|ATXR6_ARATH	Histone-lysine N-methyltransferase ATXR6 [Arabidopsis thaliana]
FXAT9O007H4NGQ	8e-37	92	sp|P93831|CLF_ARATH	Histone-lysine N-methyltransferase CLF [Arabidopsis thaliana]
FXAT9O007IJ5OU	8e-12	41	sp|Q9UMN6|MLL4_HUMAN	Histone-lysine N-methyltransferase MLL4 [Homo sapiens]
FXAT9O007IEOIR	7e-21	57	sp|Q8W595|SUVR4_ARATH	Histone-lysine N-methyltransferase SUVR4 [Arabidopsis thaliana]
FXAT9O007IK019	7e-21	58	sp|Q9Y7R4|SET1_SCHPO	Histone-lysine N-methyltransferase, H3 lysine-4 specific [Schizosaccharomyces pombe]
contig05756	1e-10	44	sp|Q8GZB6|SUVH4_ARATH	Histone-lysine N-methyltransferase, H3 lysine-9 specific SUVH4 [Arabidopsis thaliana]
FXAT9O007IJ35Y	2e-29	41	ref|XP_001758752.1|	Histone-lysine N-methyltransferase-like protein [Physcomitrella patens subsp. patens]
contig03215	2e-43	57	sp|Q9M1W4|HMT2_ARATH	Homocysteine S-methyltransferase 2 [Arabidopsis thaliana]
FXAT9O007H8KJF	6e-07	58	ref|NP_001084892.1|	Hypothetical protein LOC431943 [Xenopus laevis]
contig04953	2e-31	34	sp|Q9SBK6|JMT_BRARP	Jasmonate O-methyltransferase [Brassica rapa subsp. pekinensis]
FXAT9O007IHR47	2e-20	42	sp|Q5AQJ2|LCMT1_EMENI	Leucine carboxyl methyltransferase 1 [Emericella nidulans]
FXAT9O007IG8PX	5e-29	41	sp|Q5XIA3|LCMT2_RAT	Leucine carboxyl methyltransferase 2 [Rattus norvegicus]
FXAT9O007HWI6F	6e-25	42	ref|NP_193150.1|	MET2 (DNA METHYLTRANSFERASE 2)[Arabidopsis thaliana]
FXAT9O007IJW4E	4e-37	69	gb|EEQ76596.1|	Methyltransferase [Ajellomyces dermatitidis SLH14081]
FXAT9O007H1X89	3e-20	50	ref|YP_001243963.1|	Methyltransferase type 11 [Thermotoga petrophila RKU-1]
FXAT9O007H4R2T	9e-11	49	sp|Q2T9N3|ME11A_BOVIN	Methyltransferase-like protein 11A [Bos taurus]
FXAT9O007H86ZF	7e-26	43	sp|A5PK19|MTL13_BOVIN	Methyltransferase-like protein 13 [Bos taurus]
FXAT9O007IKXDG	2e-22	57	gb|ABB52807.1|	MPBQ/MSBQ methyltransferase 2 [Helianthus annuus]
FXAT9O007IF8DY	5e-27	53	ref|NP_001050924.1|	RNA methyltransferase, TrmH family protein, expressed [Oryza sativa (japonica cultivar-group)]
FXAT9O007IK6SS	1e-17	30	sp|O74787|CHO2_SCHPO	Phosphatidylethanolamine N-methyltransferase [Schizosaccharomyces pombe]
contig08097	2e-45	67	gb|AAG59894.1|AF328858_1	Phosphoethanolamine N-methyltransferase [Lycopersicon esculentum]
contig08042	1e-38	58	sp|Q9FR44|PEAM1_ARATH	Phosphoethanolamine N-methyltransferase 1 [Arabidopsis thaliana]
FXAT9O007H9LBB	4e-33	75	ref|XP_001773477.1|	Protein arginine N-methyltransferase [Physcomitrella patens subsp. patens]
FXAT9O007IK8WA	2e-51	68	ref|XP_001773477.1|	Protein arginine N-methyltransferase [Physcomitrella patens subsp. patens]
FXAT9O007INC4Z	1e-65	71	ref|XP_001773477.1|	Protein arginine N-methyltransferase [Physcomitrella patens subsp. patens]
FXAT9O007IPWES	7e-64	78	ref|XP_001773477.1|	Protein arginine N-methyltransferase [Physcomitrella patens subsp. patens]
contig09008	3e-08	46	gb|ACO90220.1|	Putative O-methyltransferase [Eschscholzia californica]
contig06982	9e-64	41	sp|Q43609|COMT1_PRUDU	Caffeic acid 3-O-methyltransferase [Prunus dulcis]
FXAT9O007HXJRX	1e-06	61	ref|XP_001900472.1|	Serine hydroxy methyltransferase [Brugia malayi]
FXAT9O007II1J3	5e-40	79	gb|EEH49032.1|	Serine hydroxy methyltransferase [Paracoccidioides brasiliensis Pb18]
FXAT9O007H7GZY	6e-44	60	sp|Q9ZSK1|GTOMC_ARATH	Tocopherol O-methyltransferase, chloroplastic [Arabidopsis thaliana]
FXAT9O007IC6VW	6e-11	33	sp|Q9ZSK1|GTOMC_ARATH	Tocopherol O-methyltransferase, chloroplastic [Arabidopsis thaliana]
contig04286	4e-28	43	sp|Q9ZSK1|GTOMC_ARATH	Tocopherol O-methyltransferase, chloroplastic [Arabidopsis thaliana]
