# Supplementary material for: Comparison of 454-ESTs from Huperzia serrata and Phlegmariurus carinatus reveals putative genes involved in lycopodium alkaloid biosynthesis and developmental regulation
Source: BMC Plant Biol. 2010 Sep 21;10:209. doi: 10.1186/1471-2229-10-209 (PMC2956558; doi:10.1186/1471-2229-10-209)
Supplement: Additional file 8 — Dioxygenase discovery. Unique putative transcripts from H. serrata (Sheet 1) and P. carinatus (Sheet 2) with sequence similarities to dioxygenases. [file 1471-2229-10-209-S8.XLS]

## Sheet: Sheet1
H. serrata unique putative transcript	E value	Identity	Subject Name	Anontation
contig00841	1e-66	68	sp|Q8W108|ARD3_ARATH	1,2-dihydroxy-3-keto-5-methylthiopentene dioxygenase 3 [Arabidopsis thaliana]
contig13791	1e-67	66	sp|Q8H185|ARD4_ARATH	1,2-dihydroxy-3-keto-5-methylthiopentene dioxygenase 4 [Arabidopsis thaliana]
contig05599	9e-37	41	sp|Q3ZBL1|MTND_BOVIN	1,2-dihydroxy-3-keto-5-methylthiopentene dioxygenase [Bos taurus]
FW1NBNE04I98UP	7e-24	54	sp|Q6AWN0|MTND_DROME	1,2-dihydroxy-3-keto-5-methylthiopentene dioxygenase [Drosophila melanogaster]
contig03172	3e-20	32	sp|Q6PDY2|AEDO_MOUSE	2-aminoethanethiol dioxygenase [Mus musculus]
FW1NBNE04IIJ42	1e-16	45	sp|Q949R4|DIOXL_ARATH	4,5-DOPA dioxygenase extradiol-like protein [Arabidopsis thaliana]
contig01989	8e-12	47	sp|Q949R4|DIOXL_ARATH	4,5-DOPA dioxygenase extradiol-like protein [Arabidopsis thaliana]
contig04154	5e-34	50	sp|Q949R4|DIOXL_ARATH	4,5-DOPA dioxygenase extradiol-like protein [Arabidopsis thaliana]
contig04159	4e-25	50	sp|Q949R4|DIOXL_ARATH	4,5-DOPA dioxygenase extradiol-like protein [Arabidopsis thaliana]
contig04166	5e-20	44	sp|Q949R4|DIOXL_ARATH	4,5-DOPA dioxygenase extradiol-like protein [Arabidopsis thaliana]
FW1NBNE04IMQ3L	2e-31	50	sp|P93836|HPPD_ARATH	4-hydroxyphenylpyruvate dioxygenase [Arabidopsis thaliana]
FW1NBNE04I1FS4	2e-42	54	sp|O23920|HPPD_DAUCA	4-hydroxyphenylpyruvate dioxygenase [Daucus carota]
FW1NBNE04I5U92	7e-16	49	sp|O23920|HPPD_DAUCA	4-hydroxyphenylpyruvate dioxygenase [Daucus carota]
FW1NBNE04H74EE	7e-36	57	sp|Q9ARF9|HPPD_SOLSC	4-hydroxyphenylpyruvate dioxygenase [Solenostemon scutellarioides]
FW1NBNE04JCPG2	1e-48	57	sp|P37610|TAUD_ECOLI	Alpha-ketoglutarate-dependent taurine dioxygenase [Escherichia coli (strain K12)]
contig05122	1e-167	56	sp|O65572|CCD1_ARATH	Carotenoid cleavage dioxygenase 1 [Arabidopsis thaliana]
FW1NBNE04H67JF	5e-22	38	sp|Q94IR2|CCD1_PHAVU	Carotenoid cleavage dioxygenase 1 [Phaseolus vulgaris]
contig04104	1e-55	32	sp|Q8LP17|CCD1_PEA	Carotenoid cleavage dioxygenase 1 [Pisum sativum]
FW1NBNE04H232O	5e-32	46	sp|O49561|G2OX8_ARATH	Gibberellin 2-beta-dioxygenase 8 [Arabidopsis thaliana]
FW1NBNE04IZKLH	1e-30	50	sp|O49561|G2OX8_ARATH	Gibberellin 2-beta-dioxygenase 8 [Arabidopsis thaliana]
contig02805	3e-19	39	sp|O49561|G2OX8_ARATH	Gibberellin 2-beta-dioxygenase 8 [Arabidopsis thaliana]
contig13655	7e-20	39	sp|O49561|G2OX8_ARATH	Gibberellin 2-beta-dioxygenase 8 [Arabidopsis thaliana]
FW1NBNE04I3YO5	3e-12	36	sp|Q39103|G3OX1_ARATH	Gibberellin 3-beta-dioxygenase 1 [Arabidopsis thaliana]
FW1NBNE04JTTSY	2e-14	59	sp|Q9ZRA2|HGD_ARATH	Homogentisate 1,2-dioxygenase [Arabidopsis thaliana]
contig01093	8e-48	68	sp|Q9ZRA2|HGD_ARATH	Homogentisate 1,2-dioxygenase [Arabidopsis thaliana]
FW1NBNE04IHWA4	6e-58	63	sp|Q5VRH4|HGD_ORYSJ	Homogentisate 1,2-dioxygenase [Oryza sativa subsp. japonica]
FW1NBNE04IUF9H	5e-74	73	sp|Q5VRH4|HGD_ORYSJ	Homogentisate 1,2-dioxygenase [Oryza sativa subsp. japonica]
FW1NBNE04I9GPH	7e-14	46	sp|Q05964|FL3H_DIACA	Naringenin,2-oxoglutarate 3-dioxygenase [Dianthus caryophyllus]
FW1NBNE04JDERP	7e-13	46	sp|Q05964|FL3H_DIACA	Naringenin,2-oxoglutarate 3-dioxygenase [Dianthus caryophyllus]
FW1NBNE04JPPSO	5e-26	69	sp|Q05964|FL3H_DIACA	Naringenin,2-oxoglutarate 3-dioxygenase [Dianthus caryophyllus]
contig04232	2e-50	38	sp|Q05964|FL3H_DIACA	Naringenin,2-oxoglutarate 3-dioxygenase [Dianthus caryophyllus]
contig05123	4e-47	38	sp|Q05964|FL3H_DIACA	Naringenin,2-oxoglutarate 3-dioxygenase [Dianthus caryophyllus]
contig01996	7e-43	31	sp|Q06942|FL3H_MALDO	Naringenin,2-oxoglutarate 3-dioxygenase [Malus domestica]
contig09438	1e-33	43	sp|Q06942|FL3H_MALDO	Naringenin,2-oxoglutarate 3-dioxygenase [Malus domestica]
contig05115	2e-26	39	sp|P41090|FL3H_VITVI	Naringenin,2-oxoglutarate 3-dioxygenase [Vitis vinifera]
contig09311	2e-19	38	sp|Q54XH6|PHYD1_DICDI	Phytanoyl-CoA dioxygenase domain-containing protein 1 homolog [Dictyostelium discoideum]
contig01831	1e-58	53	sp|Q0IIB1|PHYD1_BOVIN	Phytanoyl-CoA dioxygenase domain-containing protein 1 [Bos taurus]
contig06807	2e-22	43	sp|O05413|2NPD_BACSU	Probable 2-nitropropane dioxygenase [Bacillus subtilis]
contig06609	6e-11	24	sp|O62515|PAHX_CAEEL	Probable phytanoyl-CoA dioxygenase [Caenorhabditis elegans]

## Sheet: Sheet2
P. carinatusunique putative transcript	E value	Identity	Subject Name	Anontation
FXAT9O007IH2XN	2e-24	66	sp|Q8W108|ARD3_ARATH	1,2-dihydroxy-3-keto-5-methylthiopentene dioxygenase 3 [Arabidopsis thaliana]
FXAT9O007IQSXP	2e-19	47	sp|Q3ZBL1|MTND_BOVIN	1,2-dihydroxy-3-keto-5-methylthiopentene dioxygenase [Bos taurus]
contig03784	7e-44	46	sp|Q3ZBL1|MTND_BOVIN	1,2-dihydroxy-3-keto-5-methylthiopentene dioxygenase [Bos taurus]
FXAT9O007IM4BQ	2e-17	37	sp|Q01284|2NPD_NEUCR	2-nitropropane dioxygenase [Neurospora crassa]
FXAT9O007HXGPO	2e-14	42	sp|Q7XA48|DODA_PORGR	4,5-DOPA dioxygenase extradiol [Portulaca grandiflora]
contig05109	3e-33	56	sp|Q949R4|DIOXL_ARATH	4,5-DOPA dioxygenase extradiol-like protein [Arabidopsis thaliana]
contig03112	8e-87	44	sp|Q9LRR7|NCED3_ARATH	9-cis-epoxycarotenoid dioxygenase NCED3, chloroplastic [Arabidopsis thaliana]
FXAT9O007HZ2ZT	5e-14	43	sp|P37610|TAUD_ECOLI	Alpha-ketoglutarate-dependent taurine dioxygenase [Escherichia coli (strain K12)]
contig03144	5e-59	55	sp|O65572|CCD1_ARATH	Carotenoid cleavage dioxygenase 1 [Arabidopsis thaliana]
contig08021	6e-32	58	sp|Q84KG5|CCD_CROSA	Carotenoid cleavage dioxygenase [Crocus sativus]
FXAT9O007IRKYN	2e-19	47	sp|P86029|HQD2_CANAL	Catechol 1,2-dioxygenase [Candida albicans]
FXAT9O007IJ90W	2e-17	72	sp|Q5VRH4|HGD_ORYSJ	Homogentisate 1,2-dioxygenase [Oryza sativa subsp. japonica]
contig08627	2e-34	72	sp|Q5VRH4|HGD_ORYSJ	Homogentisate 1,2-dioxygenase [Oryza sativa subsp. japonica]
FXAT9O007IB0KO	3e-16	37	sp|P24397|HY6H_HYONI	Hyoscyamine 6-dioxygenase [Hyoscyamus niger]
FXAT9O007HYJHD	4e-22	43	sp|P51091|LDOX_MALDO	Leucoanthocyanidin dioxygenase [Malus domestica]
contig02864	7e-47	31	sp|P51091|LDOX_MALDO	Leucoanthocyanidin dioxygenase [Malus domestica]
FXAT9O007IHKVT	7e-21	55	sp|O04274|LDOX_PERFR	Leucoanthocyanidin dioxygenase [Perilla frutescens]
contig04699	2e-27	42	sp|Q9S818|FL3H_ARATH	Naringenin,2-oxoglutarate 3-dioxygenase [Arabidopsis thaliana]
contig03179	8e-40	42	sp|Q05963|FL3H_CALCH	Naringenin,2-oxoglutarate 3-dioxygenase [Callistephus chinensis]
FXAT9O007HX2PL	4e-40	67	sp|Q06942|FL3H_MALDO	Naringenin,2-oxoglutarate 3-dioxygenase [Malus domestica]
contig02578	5e-43	33	sp|Q06942|FL3H_MALDO	Naringenin,2-oxoglutarate 3-dioxygenase [Malus domestica]
contig03290	4e-14	51	sp|Q5U3U0|PHYD1_DANRE	Phytanoyl-CoA dioxygenase domain-containing protein 1 [Danio rerio]
contig02323	3e-23	52	sp|Q5BJP9|PHYD1_RAT	Phytanoyl-CoA dioxygenase domain-containing protein 1 [Rattus norvegicus]
