# Supplementary material for: Comparison of 454-ESTs from Huperzia serrata and Phlegmariurus carinatus reveals putative genes involved in lycopodium alkaloid biosynthesis and developmental regulation
Source: BMC Plant Biol. 2010 Sep 21;10:209. doi: 10.1186/1471-2229-10-209 (PMC2956558; doi:10.1186/1471-2229-10-209)
Supplement: Additional file 11 — Transcripts related to phytohormones. Unique putative transcripts from H. serrata (Sheet 1) and P. carinatus (Sheet 2) with similarities to genes involved in the biosynthetic, catalytic, or signal transduction processes of phytohormones. [file 1471-2229-10-209-S11.xls]

## Sheet: Sheet1
H. serrata unique putative transcript	E value	Identity	Subject Name	Anontation
				Auxin related
contig13370	1e-165	62	dbj|BAC98948.1|	AUX1-like auxin influx carrier protein [Pisum sativum]
contig07695	3e-39	59	emb|CAJ84439.1|	Auxin influx carrier [Dianthus caryophyllus]
FW1NBNE04IBRFZ	1e-26	58	ref|XP_002306615.1|	Auxin influx carrier component [Populus trichocarpa]
contig13666	3e-24	55	ref|XP_002316226.1|	Auxin influx carrier component [Populus trichocarpa]
FW1NBNE04IAQSK	1e-23	85	sp|Q9C6B8|PINI_ARATH	Auxin efflux carrier component 1 [Arabidopsis thaliana]
FW1NBNE04JL621	4e-39	59	sp|Q9C6B8|PINI_ARATH	Auxin efflux carrier component 1 [Arabidopsis thaliana]
contig12787	8e-17	53	sp|Q5SMQ9|PIN1_ORYSJ	Auxin efflux carrier component 1 [Oryza sativa subsp. japonica]
contig12482	1e-16	75	sp|Q9S7Z8|PIN3_ARATH	Auxin efflux carrier component 3 [Arabidopsis thaliana]
FW1NBNE04JBCAM	8e-33	57	ref|XP_001755522.1|	PINB AtPIN5/6-like auxin efflux carrier protein [Physcomitrella patens subsp. patens]
contig07119	2e-81	80	gb|ACH91613.1|	PIN-like auxin efflux carrier [Picea abies]
contig06485	2e-29	42	sp|Q96247|AUX1_ARATH	Auxin transporter protein 1 [Arabidopsis thaliana]
contig04111	1e-87	45	sp|Q9LFB2|LAX1_ARATH	Auxin transporter-like protein 1 [Arabidopsis thaliana]
contig12971	2e-93	78	sp|Q9FEL8|LAX1_MEDTR	Auxin transporter-like protein 1 [Medicago truncatula]
contig07324	4e-30	33	sp|Q9S836|LAX2_ARATH	Auxin transporter-like protein 2 [Arabidopsis thaliana]
FW1NBNE04HZ6NJ	7e-58	70	sp|Q9S836|LAX2_ARATH	Auxin transporter-like protein 2 [Arabidopsis thaliana]
contig08879	1e-127	77	sp|Q9FEL7|LAX2_MEDTR	Auxin transporter-like protein 2 [Medicago truncatula]
FW1NBNE04H7KIO	6e-09	45	gb|ACG35887.1|	Auxin transporter-like protein 3 [Zea mays]
contig11727	2e-18	45	sp|Q7XGU4|LAX3_ORYSJ	Auxin transporter-like protein 3 [Oryza sativa subsp. japonica]
FW1NBNE04IS6F6	7e-11	96	sp|Q7XGU4|LAX3_ORYSJ	Auxin transporter-like protein 3 [Oryza sativa subsp. japonica]
contig00191	1e-103	68	sp|Q8L884|LAX4_MEDTR	Auxin transporter-like protein 4 [Medicago truncatula]
contig06311	1e-52	78	sp|Q8L884|LAX4_MEDTR	Auxin transporter-like protein 4 [Medicago truncatula]
contig06928	1e-107	76	sp|Q8L884|LAX4_MEDTR	Auxin transporter-like protein 4 [Medicago truncatula]
contig09039	1e-142	71	sp|Q8L884|LAX4_MEDTR	Auxin transporter-like protein 4 [Medicago truncatula]
FW1NBNE04I1LJJ	2e-39	66	sp|Q8L884|LAX4_MEDTR	Auxin transporter-like protein 4 [Medicago truncatula]
FW1NBNE04JM9SY	9e-42	47	sp|Q8L884|LAX4_MEDTR	Auxin transporter-like protein 4 [Medicago truncatula]
FW1NBNE04HZ6NJ	1e-56	70	ref|NP_179701.1|	AUX1-like amino acid permease [Arabidopsis thaliana]
contig05617	6e-18	63	sp|Q0J951|ARFL_ORYSJ	Auxin response factor 12 [Oryza sativa subsp. japonica]
contig04734	1e-116	61	sp|A3B9A0|ARFP_ORYSJ	Auxin response factor 16 [Oryza sativa subsp. japonica]
contig11314	7e-41	54	sp|A3B9A0|ARFP_ORYSJ	Auxin response factor 16 [Oryza sativa subsp. japonica]
FW1NBNE04JL7A0	1e-19	64	sp|Q653U3|ARFQ_ORYSJ	Auxin response factor 17 [Oryza sativa subsp. japonica]
contig05568	1e-21	51	sp|Q0D9R7|ARFS_ORYSJ	Auxin response factor 19 [Oryza sativa subsp. japonica]
contig03813	1e-137	37	gb|ABC69711.1|	Auxin response factor 2 [Lycopersicon esculentum]
contig01532	5e-78	64	sp|Q2R3F5|ARFW_ORYSJ	Auxin response factor 23 [Oryza sativa subsp. japonica]
contig01540	4e-24	44	sp|Q2R3F5|ARFW_ORYSJ	Auxin response factor 23 [Oryza sativa subsp. japonica]
contig11274	8e-26	50	sp|Q2R3F5|ARFW_ORYSJ	Auxin response factor 23 [Oryza sativa subsp. japonica]
contig06155	1e-115	73	sp|Q2QM84|ARFY_ORYSJ	Auxin response factor 25 [Oryza sativa subsp. japonica]
contig10776	1e-48	77	sp|Q2QM84|ARFY_ORYSJ	Auxin response factor 25 [Oryza sativa subsp. japonica]
contig03164	2e-41	44	sp|Q9ZTX8|ARFF_ARATH	Auxin response factor 6 [Arabidopsis thaliana]
contig08503	2e-41	45	sp|Q9ZTX8|ARFF_ARATH	Auxin response factor 6 [Arabidopsis thaliana]
contig00346	2e-25	40	sp|Q6H6V4|ARFF_ORYSJ	Auxin response factor 6 [Oryza sativa subsp. japonica]
contig07024	5e-21	82	sp|P93022|ARFG_ARATH	Auxin response factor 7 [Arabidopsis thaliana]
contig07746	6e-21	54	sp|Q9FGV1|ARFH_ARATH	Auxin response factor 8 [Arabidopsis thaliana]
contig02322	1e-32	45	sp|P0C132|IAA30_ORYSJ	Auxin-responsive protein IAA30 [Oryza sativa subsp. japonica]
contig06075	5e-28	73	sp|P0C132|IAA30_ORYSJ	Auxin-responsive protein IAA30 [Oryza sativa subsp. japonica]
contig06832	1e-19	53	gb|EEF45186.1|	Auxin-responsive protein IAA7, putative [Ricinus communis]
contig02408	5e-32	43	sp|Q38826|IAA8_ARATH	Auxin-responsive protein IAA8 [Arabidopsis thaliana]
contig05298	1e-31	48	sp|Q38826|IAA8_ARATH	Auxin-responsive protein IAA8 [Arabidopsis thaliana]
FW1NBNE04HYXTL	5e-13	68	sp|Q38827|IAA9_ARATH	Auxin-responsive protein IAA9 [Arabidopsis thaliana]
contig08950	7e-23	38	sp|Q9FZ33|AXR4_ARATH	Protein AUXIN RESPONSE 4 [Arabidopsis thaliana]
FW1NBNE04IQNC3	4e-17	78	ref|NP_195455.1|	Indole-3-acetic acid amido synthetase [Arabidopsis thaliana]
FW1NBNE04H2TKS	1e-21	68	ref|NP_194456.1|	GH3.5/WES1; indole-3-acetic acid amido synthetase [Arabidopsis thaliana]
contig02316	3e-08	71	ref|XP_001775745.1|	TIRB2 TIR1-like auxin receptor protein [Physcomitrella patens subsp. patens]
				Gibberellin related
contig00242	3e-39	31	sp|Q39110|GAOX1_ARATH	Gibberellin 20 oxidase 1 [Arabidopsis thaliana]
contig00324	1e-40	33	sp|Q39110|GAOX1_ARATH	Gibberellin 20 oxidase 1 [Arabidopsis thaliana]
contig03008	2e-25	43	sp|Q39110|GAOX1_ARATH	Gibberellin 20 oxidase 1 [Arabidopsis thaliana]
contig05912	3e-50	35	sp|Q39110|GAOX1_ARATH	Gibberellin 20 oxidase 1 [Arabidopsis thaliana]
FW1NBNE04I6Z07	3e-06	38	gb|ABX10769.1|	Gibberellin 20-oxidase-like protein [Selaginella moellendorffii]
contig08612	7e-08	31	gb|ABX10770.1|	Gibberellin 20-oxidase-like protein [Selaginella moellendorffii]
contig09822	2e-51	49	gb|ABX10769.1|	Gibberellin 20-oxidase-like protein [Selaginella moellendorffii]
FW1NBNE04H232O	5e-32	46	sp|O49561|G2OX8_ARATH	Gibberellin 2-beta-dioxygenase 8 [Arabidopsis thaliana]
FW1NBNE04IZKLH	1e-30	50	sp|O49561|G2OX8_ARATH	Gibberellin 2-beta-dioxygenase 8 [Arabidopsis thaliana]
contig02805	3e-19	39	sp|O49561|G2OX8_ARATH	Gibberellin 2-beta-dioxygenase 8 [Arabidopsis thaliana]
contig13655	7e-20	39	sp|O49561|G2OX8_ARATH	Gibberellin 2-beta-dioxygenase 8 [Arabidopsis thaliana]
FW1NBNE04I3YO5	3e-12	36	sp|Q39103|G3OX1_ARATH	Gibberellin 3-beta-dioxygenase 1 [Arabidopsis thaliana]
FW1NBNE04ID76X	1e-15	39	sp|Q6L545|GID1_ORYSJ	Gibberellin receptor GID1 [Oryza sativa subsp. japonica]
FW1NBNE04JU3Q8	3e-24	42	sp|Q6L545|GID1_ORYSJ	Gibberellin receptor GID1 [Oryza sativa subsp. japonica]
contig10451	3e-11	38	sp|Q6L545|GID1_ORYSJ	Gibberellin receptor GID1 [Oryza sativa subsp. japonica]
contig11399	4e-30	39	sp|Q6L545|GID1_ORYSJ	Gibberellin receptor GID1 [Oryza sativa subsp. japonica]
contig06133	2e-16	61	gb|ABX10763.1|	Gibberellin receptor GID1-like protein [Physcomitrella patens]
contig11661	6e-26	31	sp|Q9MAA7|GI1L1_ARATH	Probable gibberellin receptor GID1L1 [Arabidopsis thaliana]
FW1NBNE04JIPPC	5e-20	60	sp|Q9LYC1|GI1L2_ARATH	Probable gibberellin receptor GID1L2 [Arabidopsis thaliana]
contig10633	2e-30	38	sp|Q9LYC1|GI1L2_ARATH	Probable gibberellin receptor GID1L2 [Arabidopsis thaliana]
contig10475	1e-29	34	sp|Q940G6|GI1L3_ARATH	Probable gibberellin receptor GID1L3 [Arabidopsis thaliana]
				Abscisic acid related
contig03905	2e-45	81	sp|P93236|ABA2_SOLLC	Zeaxanthin epoxidase, chloroplastic [Solanum lycopersicum]
contig04585	1e-15	43	sp|O81360|ABA2_PRUAR	Zeaxanthin epoxidase, chloroplastic [Prunus armeniaca]
contig04619	2e-16	28	sp|Q40412|ABA2_NICPL	Zeaxanthin epoxidase, chloroplastic [Nicotiana plumbaginifolia]
contig05848	3e-63	71	sp|Q40412|ABA2_NICPL	Zeaxanthin epoxidase, chloroplastic [Nicotiana plumbaginifolia]
FW1NBNE04JT1F6	1e-23	58	ref|NP_564001.1|	ABA3/ATABA3/LOS5/SIR3 (ABA DEFICIENT 3)[Arabidopsis thaliana]
FW1NBNE04IDSWB	7e-39	54	sp|Q9C5X8|MOCOS_ARATH	Molybdenum cofactor sulfurase [Arabidopsis thaliana]
FW1NBNE04IKMI0	5e-50	64	sp|Q9C5X8|MOCOS_ARATH	Molybdenum cofactor sulfurase [Arabidopsis thaliana]
FW1NBNE04JT1F6	1e-24	58	sp|Q9C5X8|MOCOS_ARATH	Molybdenum cofactor sulfurase [Arabidopsis thaliana]
contig00256	9e-08	57	gb|ABC86559.1|	Abscisic acid 8'-hydroxylase [Phaseolus vulgaris]
contig05575	2e-46	38	sp|Q949P1|ABAH1_ARATH	Abscisic acid 8'-hydroxylase 1 [Arabidopsis thaliana]
FW1NBNE04IION2	3e-29	45	sp|O81077|ABAH2_ARATH	Abscisic acid 8'-hydroxylase 2 [Arabidopsis thaliana]
contig00781	8e-38	52	sp|O81077|ABAH2_ARATH	Abscisic acid 8'-hydroxylase 2 [Arabidopsis thaliana]
contig00784	5e-62	50	sp|Q9FH76|ABAH3_ARATH	Abscisic acid 8'-hydroxylase 3 [Arabidopsis thaliana]
contig02629	3e-30	42	sp|Q9FH76|ABAH3_ARATH	Abscisic acid 8'-hydroxylase 3 [Arabidopsis thaliana]
contig00257	2e-23	57	sp|Q0J185|ABAH3_ORYSJ	Abscisic acid 8'-hydroxylase 3 [Oryza sativa subsp. japonica]
contig00786	4e-19	40	sp|Q0J185|ABAH3_ORYSJ	Abscisic acid 8'-hydroxylase 3 ]Oryza sativa subsp. japonica]
contig02507	4e-18	36	sp|Q0J185|ABAH3_ORYSJ	Abscisic acid 8'-hydroxylase 3 [Oryza sativa subsp. japonica]
FW1NBNE04I22AY	6e-41	67	sp|Q9LJK2|ABAH4_ARATH	Abscisic acid 8'-hydroxylase 4 [Arabidopsis thaliana]
FW1NBNE04ISKKT	3e-13	36	sp|Q9LJK2|ABAH4_ARATH	Abscisic acid 8'-hydroxylase 4 [Arabidopsis thaliana]
contig03504	5e-26	30	sp|Q9LJK2|ABAH4_ARATH	Abscisic acid 8'-hydroxylase 4 [Arabidopsis thaliana]
contig07002	1e-15	46	sp|Q9M7Q5|AI5L4_ARATH	ABSCISIC ACID-INSENSITIVE 5-like protein 4 [Arabidopsis thaliana]
contig05525	7e-26	60	sp|Q9M7Q4|AI5L5_ARATH	ABSCISIC ACID-INSENSITIVE 5-like protein 5 [Arabidopsis thaliana]
FW1NBNE04I6SKA	1e-11	52	sp|Q9M7Q3|AI5L6_ARATH	ABSCISIC ACID-INSENSITIVE 5-like protein 6 [Arabidopsis thaliana]
FW1NBNE04IUX97	2e-13	53	sp|Q9M7Q3|AI5L6_ARATH	ABSCISIC ACID-INSENSITIVE 5-like protein 6 [Arabidopsis thaliana]
FW1NBNE04JMJ5B	6e-13	52	sp|Q9M7Q2|AI5L7_ARATH	ABSCISIC ACID-INSENSITIVE 5-like protein 7 [Arabidopsis thaliana]
				Cytokinin related
contig08110	9e-35	57	sp|O22213|CKX1_ARATH	Cytokinin dehydrogenase 1 [Arabidopsis thaliana]
contig05555	2e-59	46	sp|Q67YU0|CKX5_ARATH	Cytokinin dehydrogenase 1 [Arabidopsis thaliana]
FW1NBNE04I93H7	1e-13	46	sp|Q9LY71|CKX6_ARATH	Cytokinin dehydrogenase 1 [Arabidopsis thaliana]
contig10325	4e-13	67	sp|Q9FUJ1|CKX7_ARATH	Cytokinin dehydrogenase 1 [Arabidopsis thaliana]
FW1NBNE04JM2X3	6e-25	43	sp|Q9SK82|COGT2_ARATH	Cytokinin dehydrogenase 1 [Arabidopsis thaliana]
contig07807	4e-36	27	sp|Q9SK82|COGT2_ARATH	Cytokinin dehydrogenase 1 [Arabidopsis thaliana]
contig11238	1e-12	32	sp|Q9ZQ94|COGT3_ARATH	Cytokinin dehydrogenase 1 [Arabidopsis thaliana]
contig03318	0	60	gb|ABD49494.1|	Cytokinin dehydrogenase 1 [Arabidopsis thaliana]
FW1NBNE04I3QXD	7e-28	44	ref|XP_001761753.1|	Cytokinin dehydrogenase 1 [Arabidopsis thaliana]
FW1NBNE04IAPDY	3e-06	96	ref|XP_001753177.1|	Cytokinin dehydrogenase 1 [Arabidopsis thaliana]
FW1NBNE04JCGVK	9e-16	47	ref|XP_001753177.1|	Cytokinin dehydrogenase 1 [Arabidopsis thaliana]
contig03320	2e-58	59	ref|XP_002314765.1|	Cytokinin dehydrogenase 1 [Arabidopsis thaliana]
FW1NBNE04IEGVE	2e-08	42	ref|XP_002309700.1|	Cytokinin dehydrogenase 1 [Arabidopsis thaliana]
FW1NBNE04I1NH8	1e-43	60	ref|XP_002321181.1|	Cytokinin dehydrogenase 1 [Arabidopsis thaliana]
				Ethylene related
contig09081	2e-13	34	sp|Q9FR99|ACCO_MUSAC	1-aminocyclopropane-1-carboxylate oxidase [Musa acuminata]
contig08269	3e-12	44	sp|O48882|ACCO2_MALDO	1-aminocyclopropane-1-carboxylate oxidase 2 [Malus domestica]
contig08274	8e-15	42	sp|O48882|ACCO2_MALDO	1-aminocyclopropane-1-carboxylate oxidase 2 [Malus domestica]
contig06566	1e-23	56	sp|Q08507|ACCO3_PETHY	1-aminocyclopropane-1-carboxylate oxidase 3 [Petunia hybrida]
contig07377	4e-13	32	sp|P10967|ACCH3_SOLLC	1-aminocyclopropane-1-carboxylate oxidase homolog [Solanum lycopersicum]
FW1NBNE04H8ZNY	2e-11	36	sp|P10967|ACCH3_SOLLC	1-aminocyclopropane-1-carboxylate oxidase homolog [Solanum lycopersicum]
FW1NBNE04JL2H4	3e-12	38	sp|Q84MB3|ACCH1_ARATH	1-aminocyclopropane-1-carboxylate oxidase homolog 1 [Arabidopsis thaliana]
contig06281	9e-19	35	sp|Q84MB3|ACCH1_ARATH	1-aminocyclopropane-1-carboxylate oxidase homolog 1 [Arabidopsis thaliana]
contig10004	2e-56	35	sp|Q84MB3|ACCH1_ARATH	1-aminocyclopropane-1-carboxylate oxidase homolog 1 [Arabidopsis thaliana]
contig10010	2e-19	35	sp|Q84MB3|ACCH1_ARATH	1-aminocyclopropane-1-carboxylate oxidase homolog 1 [Arabidopsis thaliana]
contig13366	2e-16	35	sp|Q84MB3|ACCH1_ARATH	1-aminocyclopropane-1-carboxylate oxidase homolog 1 [Arabidopsis thaliana]
contig13509	1e-38	39	sp|Q84MB3|ACCH1_ARATH	1-aminocyclopropane-1-carboxylate oxidase homolog 1 [Arabidopsis thaliana]
contig13858	1e-19	35	sp|Q84MB3|ACCH1_ARATH	1-aminocyclopropane-1-carboxylate oxidase homolog 1 [Arabidopsis thaliana]
contig14028	1e-12	37	sp|Q84MB3|ACCH1_ARATH	1-aminocyclopropane-1-carboxylate oxidase homolog 1 [Arabidopsis thaliana]
contig14033	3e-13	44	sp|Q84MB3|ACCH1_ARATH	1-aminocyclopropane-1-carboxylate oxidase homolog 1 [Arabidopsis thaliana]
contig12914	5e-12	46	sp|A2Z1W9|ACCO1_ORYSI	1-aminocyclopropane-1-carboxylate oxidase 1 [Oryza sativa subsp. indica]
contig07526	4e-25	41	sp|P31528|ACCO_DIACA	Probable 1-aminocyclopropane-1-carboxylate oxidase [Dianthus caryophyllus]
contig05756	5e-11	35	sp|Q9WY68|1A1D_THEMA	Putative 1-aminocyclopropane-1-carboxylate deaminase [Thermotoga maritima]
contig12452	6e-20	45	sp|Q9WY68|1A1D_THEMA	Putative 1-aminocyclopropane-1-carboxylate deaminase [Thermotoga maritima]
FW1NBNE04JMMQI	3e-12	50	sp|Q43309|1A14_ARATH	1-aminocyclopropane-1-carboxylate synthase 4 [Arabidopsis thaliana]
contig06188	2e-64	37	sp|Q42881|1A13_SOLLC	1-aminocyclopropane-1-carboxylate synthase 3 [Solanum lycopersicum]
FW1NBNE04JC1TG	1e-11	42	sp|Q9S814|EIN2_ARATH	Ethylene-insensitive protein 2 [Arabidopsis thaliana]
FW1NBNE04I2PO7	2e-51	82	sp|O24606|EIN3_ARATH	Protein ETHYLENE INSENSITIVE 3 [Arabidopsis thaliana]
contig07963	8e-21	66	sp|Q6K7E6|ERF1_ORYSJ	Ethylene-responsive transcription factor 1 [Oryza sativa subsp. japonica]
contig13705	2e-14	62	sp|O80339|ERF82_ARATH	Ethylene-responsive transcription factor 3 [Arabidopsis thaliana]
contig00172	2e-18	67	sp|Q9SXS8|ERF3_TOBAC	Ethylene-responsive transcription factor 3 [Nicotiana tabacum]
FW1NBNE04I9Z2Q	5e-11	61	sp|O22259|ERF71_ARATH	Ethylene-responsive transcription factor ERF071 [Arabidopsis thaliana]
FW1NBNE04JF2KH	3e-16	66	sp|Q9FH54|EF114_ARATH	Ethylene-responsive transcription factor ERF114 [Arabidopsis thaliana]
contig06480	6e-20	54	sp|P42736|RAP23_ARATH	Ethylene-responsive transcription factor RAP2-3 [Arabidopsis thaliana]
FW1NBNE04H5EF1	5e-21	55	sp|O65020|ETO1_ARATH	Ethylene-overproduction protein 1 [Arabidopsis thaliana]
FW1NBNE04HZZP3	1e-37	50	sp|O65020|ETO1_ARATH	Ethylene-overproduction protein 1 [Arabidopsis thaliana]
FW1NBNE04JBVIC	1e-21	45	sp|O65020|ETO1_ARATH	Ethylene-overproduction protein 1 [Arabidopsis thaliana]
FW1NBNE04JT00X	9e-19	54	sp|O65020|ETO1_ARATH	Ethylene-overproduction protein 1 [Arabidopsis thaliana]
contig10072	2e-27	78	sp|Q9SSY6|ETR1_CUCSA	Ethylene receptor 1 [Cucumis sativus]
FW1NBNE04JENO1	9e-25	41	sp|Q9XH58|ETR1_PELHO	Ethylene receptor 1 [Pelargonium hortorum]
FW1NBNE04IC35T	3e-25	65	sp|O81122|ETR1_MALDO	Ethylene receptor [Malus domestica]
FW1NBNE04H7K0A	2e-23	50	sp|O48929|ETR1_TOBAC	Ethylene receptor [Nicotiana tabacum]
FW1NBNE04JKM3L	1e-38	68	sp|Q9ZWL6|ETR1_PASED	Ethylene receptor [Passiflora edulis]
FW1NBNE04H4OMH	5e-42	74	sp|Q52QU2|AIL6_ARATH	AP2-like ethylene-responsive transcription factor AIL6 [Arabidopsis thaliana]
FW1NBNE04I8HYZ	6e-37	86	sp|Q6PQQ4|BBM_ARATH	AP2-like ethylene-responsive transcription factor BBM [Arabidopsis thaliana]
FW1NBNE04ILVAJ	4e-24	63	sp|Q6PQQ4|BBM_ARATH	AP2-like ethylene-responsive transcription factor BBM [Arabidopsis thaliana]
FW1NBNE04JI5OI	4e-31	79	sp|Q6PQQ4|BBM_ARATH	AP2-like ethylene-responsive transcription factor BBM [Arabidopsis thaliana]
FW1NBNE04JNLY8	2e-60	84	sp|Q6PQQ4|BBM_ARATH	AP2-like ethylene-responsive transcription factor BBM [Arabidopsis thaliana]
FW1NBNE04JDIIK	5e-17	85	sp|Q5YGP7|PLET2_ARATH	AP2-like ethylene-responsive transcription factor PLT2 [Arabidopsis thaliana]
				Brassinosteroid related
FW1NBNE04IEG2H	3e-17	39	sp|Q94F62|BAK1_ARATH	BRASSINOSTEROID INSENSITIVE 1-associated receptor kinase 1 [Arabidopsis thaliana]
FW1NBNE04IP25M	5e-23	42	sp|Q94F62|BAK1_ARATH	BRASSINOSTEROID INSENSITIVE 1-associated receptor kinase 1 [Arabidopsis thaliana]
FW1NBNE04IQ2MT	1e-15	62	sp|Q94F62|BAK1_ARATH	BRASSINOSTEROID INSENSITIVE 1-associated receptor kinase 1 [Arabidopsis thaliana]
FW1NBNE04JEXZ6	1e-73	96	sp|Q94F62|BAK1_ARATH	BRASSINOSTEROID INSENSITIVE 1-associated receptor kinase 1 [Arabidopsis thaliana]
FW1NBNE04JK2C9	2e-48	56	sp|Q94F62|BAK1_ARATH	BRASSINOSTEROID INSENSITIVE 1-associated receptor kinase 1 [Arabidopsis thaliana]
contig00453	1e-51	59	sp|Q94F62|BAK1_ARATH	BRASSINOSTEROID INSENSITIVE 1-associated receptor kinase 1 [Arabidopsis thaliana]
contig00791	2e-76	83	sp|Q94F62|BAK1_ARATH	BRASSINOSTEROID INSENSITIVE 1-associated receptor kinase 1 [Arabidopsis thaliana]
contig01434	3e-71	48	sp|Q94F62|BAK1_ARATH	BRASSINOSTEROID INSENSITIVE 1-associated receptor kinase 1 [Arabidopsis thaliana]
contig03193	5e-57	62	sp|Q94F62|BAK1_ARATH	BRASSINOSTEROID INSENSITIVE 1-associated receptor kinase 1 [Arabidopsis thaliana]
contig03574	1e-143	68	sp|Q94F62|BAK1_ARATH	BRASSINOSTEROID INSENSITIVE 1-associated receptor kinase 1 [Arabidopsis thaliana]
contig08171	3e-37	68	sp|Q94F62|BAK1_ARATH	BRASSINOSTEROID INSENSITIVE 1-associated receptor kinase 1 [Arabidopsis thaliana]
contig08450	1e-18	41	sp|Q94F62|BAK1_ARATH	BRASSINOSTEROID INSENSITIVE 1-associated receptor kinase 1 [Arabidopsis thaliana]
contig11609	7e-12	55	sp|Q94F62|BAK1_ARATH	BRASSINOSTEROID INSENSITIVE 1-associated receptor kinase 1 [Arabidopsis thaliana]
contig13906	7e-19	42	sp|Q94F62|BAK1_ARATH	BRASSINOSTEROID INSENSITIVE 1-associated receptor kinase 1 [Arabidopsis thaliana]
FW1NBNE04IV2UL	5e-18	45	sp|Q9ZWC8|BRL1_ARATH	Serine/threonine-protein kinase BRI1-like 1 [Arabidopsis thaliana]
FW1NBNE04JADWG	2e-32	43	sp|Q9ZWC8|BRL1_ARATH	Serine/threonine-protein kinase BRI1-like 1 [Arabidopsis thaliana]
FW1NBNE04JUYTP	3e-14	52	sp|Q9ZWC8|BRL1_ARATH	Serine/threonine-protein kinase BRI1-like 1 [Arabidopsis thaliana]
contig03498	1e-36	67	sp|Q9ZWC8|BRL1_ARATH	Serine/threonine-protein kinase BRI1-like 1 [Arabidopsis thaliana]
FW1NBNE04I42D0	3e-43	58	sp|Q9ZPS9|BRL2_ARATH	Serine/threonine-protein kinase BRI1-like 2 [Arabidopsis thaliana]
contig03724	3e-70	40	sp|Q9ZPS9|BRL2_ARATH	Serine/threonine-protein kinase BRI1-like 2 [Arabidopsis thaliana]
contig13882	3e-12	51	sp|Q9LJF3|BRL3_ARATH	Serine/threonine-protein kinase BRI1-like 3 [Arabidopsis thaliana]
FW1NBNE04H8RBO	8e-14	41	sp|Q9FLU1|BIN4_ARATH	DNA-binding protein BIN4 [Arabidopsis thaliana]
FW1NBNE04IL463	2e-22	53	sp|O49404|BEH3_ARATH	BES1/BZR1 homolog protein 3 [Arabidopsis thaliana]
FW1NBNE04H56QT	7e-18	35	sp|Q8L899|BRI1_SOLPE	Systemin receptor SR160 [Solanum peruvianum]
FW1NBNE04JFRUZ	6e-23	39	sp|Q8L899|BRI1_SOLPE	Systemin receptor SR160 [Solanum peruvianum]
contig09110	2e-20	53	sp|P35694|BRU1_SOYBN	Brassinosteroid-regulated protein BRU1 [Glycine max]

## Sheet: Sheet2
P. carinatus unique putative transcript	E value	Identity	Subject Name	Anontation
				Auxin related
contig01483	4e-31	48	sp|A2ZET6|ARFW_ORYSI	Auxin response factor 23 [Oryza sativa Indica Group]
contig03887	5e-30	54	emb|CAG30068.1|	Putative auxin response factor [Brassica napus]
FXAT9O007HYS25	5e-07	36	ref|XP_002262661.1|	PREDICTED: similar to auxin-responsive protein-related, partial [Vitis vinifera]
FXAT9O007H2ESL	7e-36	71	gb|ACH91613.1|	PIN-like auxin efflux carrier [Picea abies]
FXAT9O007ISISU	3e-43	62	gb|ACH91613.1|	PIN-like auxin efflux carrier [Picea abies]
FXAT9O007IGNL6	7e-29	70	ref|XP_001753612.1|	PINA AtPIN5/PIN6-like auxin efflux carrier protein [Physcomitrella patens subsp. patens]
FXAT9O007IGUO1	3e-44	73	ref|XP_001753612.1|	PINA AtPIN5/PIN6-like auxin efflux carrier protein [Physcomitrella patens subsp. patens]
FXAT9O007IAAQ6	4e-12	43	sp|Q6IR61|NIT2A_XENLA	Nitrilase homolog 2-A [Xenopus laevis]
contig04072	1e-28	57	sp|Q28IE5|NIT2_XENTR	Nitrilase homolog 2 [Xenopus tropicalis]
FXAT9O007HZC46	1e-26	45	sp|Q8VDK1|NIT1_MOUSE	Nitrilase homolog 1 [Mus musculus]
FXAT9O007H8BWR	2e-25	78	gb|ABA28312.1|	Nitrilase 4B [Lupinus angustifolius]
FXAT9O007H52SW	3e-27	63	sp|Q8H3C7|ILL9_ORYSJ	IAA-amino acid hydrolase ILR1-like 9 [Oryza sativa subsp. japonica]
contig08350	1e-20	48	sp|Q851L5|ILL3_ORYSJ	IAA-amino acid hydrolase ILR1-like 3 [Oryza sativa subsp. japonica]
FXAT9O007IODZ6	6e-27	56	sp|P54970|ILL2_ARATH	IAA-amino acid hydrolase ILR1-like 2 [Arabidopsis thaliana]
FXAT9O007H0MO1	5e-30	55	sp|Q8S9S4|ILL1_ORYSJ	IAA-amino acid hydrolase ILR1-like 1 [Oryza sativa subsp. japonica]
FXAT9O007H261A	6e-09	38	ref|NP_565316.1|	Auxin-responsive protein-related [Arabidopsis thaliana]
contig00857	3e-31	41	sp|Q38826|IAA8_ARATH	Auxin-responsive protein IAA8 [Arabidopsis thaliana]
contig08153	1e-15	63	sp|Q38826|IAA8_ARATH	Auxin-responsive protein IAA8 [Arabidopsis thaliana]
contig01557	5e-19	56	sp|Q38825|IAA7_ARATH	Auxin-responsive protein IAA7 [Arabidopsis thaliana]
contig05105	2e-26	66	sp|Q10D34|IAA13_ORYSJ	Auxin-responsive protein IAA13 [Oryza sativa subsp. japonica]
contig04439	5e-37	71	gb|ABN81349.1|	Auxin influx transport protein [Casuarina glauca]
FXAT9O007H1KB3	7e-24	45	ref|XP_002311208.1|	Auxin influx carrier component [Populus trichocarpa]
FXAT9O007ILPMW	1e-16	59	ref|XP_002302253.1|	Auxin influx carrier component [Populus trichocarpa]
contig09158	4e-12	70	ref|XP_002306615.1|	Auxin influx carrier component [Populus trichocarpa]
FXAT9O007IJ7BV	3e-44	68	ref|XP_002306615.1|	Auxin influx carrier component [Populus trichocarpa]
contig01835	2e-14	59	sp|Q9LFB2|LAX1_ARATH	Auxin transporter-like protein 1[Arabidopsis thaliana]
FXAT9O007H47VA	9e-17	49	sp|Q96247|AUX1_ARATH	Auxin transporter protein 1 [Arabidopsis thaliana]
FXAT9O007H5EGC	5e-34	73	sp|Q96247|AUX1_ARATH	Auxin transporter protein 1 [Arabidopsis thaliana]
contig00589	2e-46	58	sp|Q9LFB2|LAX1_ARATH	Auxin transporter-like protein 1 [Arabidopsis thaliana]
contig01835	1e-15	59	sp|Q9LFB2|LAX1_ARATH	Auxin transporter-like protein 1 [Arabidopsis thaliana]
contig03900	1e-113	63	sp|Q9LFB2|LAX1_ARATH	Auxin transporter-like protein 1 [Arabidopsis thaliana]
contig04439	1e-36	69	sp|Q9LFB2|LAX1_ARATH	Auxin transporter-like protein 1 [Arabidopsis thaliana]
contig04441	8e-31	59	sp|Q9LFB2|LAX1_ARATH	Auxin transporter-like protein 1 [Arabidopsis thaliana]
FXAT9O007H1KB3	2e-24	45	sp|Q9FEL7|LAX2_MEDTR	Auxin transporter-like protein 2 [Medicago truncatula]
FXAT9O007IOM3O	1e-40	53	sp|Q9FEL7|LAX2_MEDTR	Auxin transporter-like protein 2 [Medicago truncatula]
FXAT9O007IS1E7	2e-34	63	sp|Q9FEL7|LAX2_MEDTR	Auxin transporter-like protein 2 [Medicago truncatula]
contig02186	1e-126	65	sp|Q9FEL7|LAX2_MEDTR	Auxin transporter-like protein 2 [Medicago truncatula]
contig01657	2e-18	39	sp|Q688J2|LAX2_ORYSJ	Auxin transporter-like protein 2 [Oryza sativa subsp. japonica]
contig03905	1e-41	61	sp|Q688J2|LAX2_ORYSJ	Auxin transporter-like protein 2 [Oryza sativa subsp. japonica]
FXAT9O007IJ7BV	9e-45	68	sp|Q9FEL6|LAX3_MEDTR	Auxin transporter-like protein 3 [Medicago truncatula]
contig03467	7e-55	67	sp|Q9FEL6|LAX3_MEDTR	Auxin transporter-like protein 3 [Medicago truncatula]
contig05618	2e-24	47	sp|Q7XGU4|LAX3_ORYSJ	Auxin transporter-like protein 3 [Oryza sativa subsp. japonica]
contig03668	2e-16	58	sp|Q8L884|LAX4_MEDTR	Auxin transporter-like protein 4 [Medicago truncatula]
contig06772	8e-12	39	sp|Q8L884|LAX4_MEDTR	Auxin transporter-like protein 4 [Medicago truncatula]
contig07917	2e-25	65	sp|Q8L884|LAX4_MEDTR	Auxin transporter-like protein 4 [Medicago truncatula]
FXAT9O007IGYT1	5e-50	61	sp|Q8L883|LAX5_MEDTR	Auxin transporter-like protein 5 [Medicago truncatula]
FXAT9O007ILPMW	6e-17	60	sp|Q8L883|LAX5_MEDTR	Auxin transporter-like protein 5 [Medicago truncatula]
contig09158	2e-13	70	sp|Q8L883|LAX5_MEDTR	Auxin transporter-like protein 5 [Medicago truncatula]
				Gibberellin related
FXAT9O007IKPRK	8e-16	60	sp|Q94ID7|GGPPS_HEVBR	Geranylgeranyl pyrophosphate synthetase, chloroplastic [Hevea brasiliensis]
contig06172	2e-11	34	sp|Q39110|GAOX1_ARATH	Gibberellin 20 oxidase 1 [Arabidopsis thaliana]
FXAT9O007IOCFQ	2e-25	51	sp|P93771|GAOX1_ORYSJ	Gibberellin 20 oxidase 1 [Oryza sativa subsp. japonica]
contig06299	5e-15	48	sp|O04707|GAO1A_WHEAT	Gibberellin 20 oxidase 1-A [Triticum aestivum]
contig02792	2e-15	36	ref|NP_001149522.1|	Gibberellin 20 oxidase 2 [Zea mays] gb|ACG35712.1|
contig08236	3e-08	35	gb|EEF43367.1|	Gibberellin 20 oxidase, putative [Ricinus communis]
FXAT9O007IA9EC	1e-11	42	sp|Q6L545|GID1_ORYSJ	Gibberellin receptor GID1 [Oryza sativa subsp. japonica]
FXAT9O007ICI9W	2e-11	32	sp|Q6L545|GID1_ORYSJ	Gibberellin receptor GID1 [Oryza sativa subsp. japonica]
FXAT9O007IQSBN	5e-18	46	sp|Q6L545|GID1_ORYSJ	Gibberellin receptor GID1 [Oryza sativa subsp. japonica]
FXAT9O007IQ3LO	5e-19	46	gb|EEF51476.1|	Gibberellin receptor GID1, putative [Ricinus communis]
FXAT9O007HV6JC	2e-14	49	sp|P46690|GASA4_ARATH	Gibberellin-regulated protein 4 [Arabidopsis thaliana]
FXAT9O007H3L14	3e-21	56	ref|XP_001757066.1|	GLP1 GID1-like protein [Physcomitrella patens subsp. patens]
FXAT9O007H2PWZ	1e-11	32	sp|Q9LYC1|GI1L2_ARATH	Probable gibberellin receptor GID1L2 [Arabidopsis thaliana]
contig01274	1e-24	43	sp|Q940G6|GI1L3_ARATH	Probable gibberellin receptor GID1L3 [Arabidopsis thaliana]
				Abscisic acid related
contig03112	8e-87	44	sp|Q9LRR7|NCED3_ARATH	9-cis-epoxycarotenoid dioxygenase NCED3, chloroplastic [Arabidopsis thaliana]
contig02204	9e-14	48	sp|Q949P1|ABAH1_ARATH	Abscisic acid 8'-hydroxylase 1 [Arabidopsis thaliana]
FXAT9O007H2YWP	3e-28	51	sp|O81077|ABAH2_ARATH	Abscisic acid 8'-hydroxylase 2 [Arabidopsis thaliana]
contig00909	8e-66	50	sp|Q9FH76|ABAH3_ARATH	Abscisic acid 8'-hydroxylase 3 [Arabidopsis thaliana]
contig02200	3e-72	70	sp|Q9FH76|ABAH3_ARATH	Abscisic acid 8'-hydroxylase 3 [Arabidopsis thaliana]
FXAT9O007H1FKH	2e-12	51	sp|Q0J185|ABAH3_ORYSJ	Abscisic acid 8'-hydroxylase 3 [Oryza sativa subsp. japonica]
FXAT9O007IDCM7	8e-30	40	sp|Q0J185|ABAH3_ORYSJ	Abscisic acid 8'-hydroxylase 3 [Oryza sativa subsp. japonica]
contig02201	2e-61	60	sp|Q9LJK2|ABAH4_ARATH	Abscisic acid 8'-hydroxylase 4 [Arabidopsis thaliana]
contig02293	2e-63	35	sp|Q9LJK2|ABAH4_ARATH	Abscisic acid 8'-hydroxylase 4 [Arabidopsis thaliana]
FXAT9O007H2YBW	9e-21	56	sp|Q9M7Q2|AI5L7_ARATH	ABSCISIC ACID-INSENSITIVE 5-like protein 7 [Arabidopsis thaliana]
contig06406	2e-15	27	sp|Q9C5X8|MOCOS_ARATH	Molybdenum cofactor sulfurase [Arabidopsis thaliana]
FXAT9O007IRWZ1	2e-35	55	sp|Q9C5X8|MOCOS_ARATH	Molybdenum cofactor sulfurase [Arabidopsis thaliana]
contig01204	1e-11	27	sp|Q9N0E7|MOCOS_BOVIN	Molybdenum cofactor sulfurase [Bos taurus]
contig01103	2e-18	46	sp|Q6YVX4|MOC2A_ORYSJ	Molybdenum cofactor synthesis protein 2A [Oryza sativa subsp. japonica]
contig00730	3e-07	55	gb|ABC87737.1|	Zeaxanthin epoxidase [Coffea canephora]
FXAT9O007HZPJ9	2e-11	47	sp|Q96375|ABA2_CAPAN	Zeaxanthin epoxidase, chloroplastic [Capsicum annuum]
contig00733	5e-20	71	sp|Q40412|ABA2_NICPL	Zeaxanthin epoxidase, chloroplastic [Nicotiana plumbaginifolia]
FXAT9O007H12NU	4e-54	82	sp|P93236|ABA2_SOLLC	Zeaxanthin epoxidase, chloroplastic [Solanum lycopersicum]
				Cytokinin related
FXAT9O007IOX5J	2e-15	48	sp|Q67YU0|CKX5_ARATH	Cytokinin dehydrogenase 5 [Arabidopsis thaliana]
contig03883	3e-51	38	sp|Q9SK82|COGT2_ARATH	Cytokinin-O-glucosyltransferase 2 [Arabidopsis thaliana]
contig05131	2e-15	36	sp|Q9SK82|COGT2_ARATH	Cytokinin-O-glucosyltransferase 2 [Arabidopsis thaliana]
FXAT9O007IF45U	8e-55	73	ref|NP_001105526.1|	Cytokinin oxidase 2 [Zea mays]
FXAT9O007IBGGP	9e-29	57	gb|ABD49494.1|	Cytokinin receptor 1 [Physcomitrella patens]
contig03798	4e-13	72	gb|ABD49495.1|	Cytokinin receptor 2 [Physcomitrella patens]
FXAT9O007H11DW	2e-33	62	ref|XP_001779177.1|	Cytokinin receptor AtAHK4-like protein [Physcomitrella patens subsp. patens]
contig03374	8e-47	62	ref|XP_001761753.1|	Cytokinin receptor AtAHK4-like protein [Physcomitrella patens subsp. patens]
FXAT9O007IPA4L	9e-40	59	ref|XP_001761753.1|	Cytokinin receptor AtAHK4-like protein [Physcomitrella patens subsp. patens]
FXAT9O007IRNF7	5e-14	37	ref|XP_001761753.1|	Cytokinin receptor AtAHK4-like protein [Physcomitrella patens subsp. patens]
FXAT9O007IOOFD	2e-07	36	ref|NP_001152029.1|	Cytokinin receptor AtAHK4-like protein [Physcomitrella patens subsp. patens]
contig03883	3e-51	38	sp|Q9SK82|COGT2_ARATH	Cytokinin receptor AtAHK4-like protein [Physcomitrella patens subsp. patens]
contig05131	2e-15	36	sp|Q9SK82|COGT2_ARATH	Cytokinin receptor AtAHK4-like protein [Physcomitrella patens subsp. patens]
contig08606	7e-34	64	ref|XP_002285117.1|	Cytokinin receptor AtAHK4-like protein [Physcomitrella patens subsp. patens]
contig02003	2e-17	37	sp|Q05609|CTR1_ARATH	Cytokinin receptor AtAHK4-like protein [Physcomitrella patens subsp. patens]
contig02102	4e-17	48	sp|Q05609|CTR1_ARATH	Cytokinin receptor AtAHK4-like protein [Physcomitrella patens subsp. patens]
contig04560	1e-17	47	sp|Q05609|CTR1_ARATH	Cytokinin receptor AtAHK4-like protein [Physcomitrella patens subsp. patens]
contig05734	4e-14	42	sp|Q05609|CTR1_ARATH	Cytokinin receptor AtAHK4-like protein [Physcomitrella patens subsp. patens]
FXAT9O007H0ZNQ	8e-44	63	sp|Q05609|CTR1_ARATH	Cytokinin receptor AtAHK4-like protein [Physcomitrella patens subsp. patens]
FXAT9O007H6O7O	8e-14	39	sp|Q05609|CTR1_ARATH	Cytokinin receptor AtAHK4-like protein [Physcomitrella patens subsp. patens]
FXAT9O007HW1YP	8e-22	55	sp|Q05609|CTR1_ARATH	Cytokinin receptor AtAHK4-like protein [Physcomitrella patens subsp. patens]
FXAT9O007IKAY7	1e-12	47	sp|Q05609|CTR1_ARATH	Cytokinin receptor AtAHK4-like protein [Physcomitrella patens subsp. patens]
FXAT9O007IOWWJ	1e-20	46	sp|Q05609|CTR1_ARATH	Cytokinin receptor AtAHK4-like protein [Physcomitrella patens subsp. patens]
				Ethylene related
FXAT9O007HYWF9	1e-12	60	sp|Q08508|ACCO4_PETHY	1-aminocyclopropane-1-carboxylate oxidase 4 [Petunia hybrida]
contig05406	6e-27	33	sp|Q84MB3|ACCH1_ARATH	1-aminocyclopropane-1-carboxylate oxidase homolog 1 [Arabidopsis thaliana]
contig03178	4e-14	36	sp|P10967|ACCH3_SOLLC	1-aminocyclopropane-1-carboxylate oxidase homolog [Solanum lycopersicum]
contig08801	9e-17	32	sp|P10967|ACCH3_SOLLC	1-aminocyclopropane-1-carboxylate oxidase homolog [Solanum lycopersicum]
contig03256	9e-12	32	sp|P18485|1A12_SOLLC	1-aminocyclopropane-1-carboxylate synthase 2 [Solanum lycopersicum]
contig05779	9e-14	37	sp|P29535|1A14_SOLLC	1-aminocyclopropane-1-carboxylate synthase 4 [Solanum lycopersicum]
contig04709	2e-07	48	emb|CAD70622.1|	1-aminocyclopropane-1-carboxylic acid oxidase [Cicer arietinum]
FXAT9O007IQCMA	4e-18	47	sp|Q9WY68|1A1D_THEMA	Putative 1-aminocyclopropane-1-carboxylate deaminase [Thermotoga maritima]
FXAT9O007IMJ07	5e-09	41	ref|XP_001751520.1|	ETR1 ethylene receptor [Physcomitrella patens subsp. patens]
FXAT9O007HX81C	3e-07	41	gb|ABD64956.1|	Ethylene overproducer, putative [Brassica oleracea]
FXAT9O007H179F	4e-43	65	sp|Q9XH58|ETR1_PELHO	Ethylene receptor 1 [Pelargonium hortorum]
FXAT9O007IC2EV	4e-28	50	sp|O48929|ETR1_TOBAC	Ethylene receptor [Nicotiana tabacum]
FXAT9O007ICV6I	2e-19	56	sp|Q9M7M1|ETR1_PRUPE	Ethylene receptor [Prunus persica]
FXAT9O007IMXHD	3e-45	63	ref|XP_002312841.1|	Ethylene-insensitive 3a [Populus trichocarpa]
FXAT9O007IO64C	3e-25	52	sp|O65020|ETO1_ARATH	Ethylene-overproduction protein 1 [Arabidopsis thaliana]
contig03997	2e-23	50	sp|Q6K7E6|ERF1_ORYSJ	Ethylene-responsive transcription factor 1 [Oryza sativa subsp. japonica]
FXAT9O007H8YI6	3e-18	65	sp|Q94ID6|ERF81_ARATH	Ethylene-responsive transcription factor 12 [Arabidopsis thaliana]
FXAT9O007H943P	6e-18	64	sp|Q94ID6|ERF81_ARATH	Ethylene-responsive transcription factor 12 [Arabidopsis thaliana]
FXAT9O007IRN4L	1e-19	51	sp|O80337|EF100_ARATH	Ethylene-responsive transcription factor 1A [Arabidopsis thaliana]
contig04783	3e-24	45	sp|Q9LW50|ERF2_NICSY	Ethylene-responsive transcription factor 2 [Nicotiana sylvestris]
FXAT9O007IMWEK	4e-19	71	sp|Q40477|ERF4_TOBAC	Ethylene-responsive transcription factor 4 [Nicotiana tabacum]
contig00242	2e-16	66	sp|Q9FE67|ERF80_ARATH	Ethylene-responsive transcription factor 9 [Arabidopsis thaliana]
contig04325	8e-13	39	sp|Q9SUQ2|CRF2_ARATH	Ethylene-responsive transcription factor CRF2 [Arabidopsis thaliana]
FXAT9O007IM9OD	4e-14	38	sp|Q9SUQ2|CRF2_ARATH	Ethylene-responsive transcription factor CRF2 [Arabidopsis thaliana]
FXAT9O007ILIFR	2e-11	69	sp|Q9CAP4|ERF13_ARATH	Ethylene-responsive transcription factor ERF013 [Arabidopsis thaliana]
contig00901	7e-11	71	sp|Q9LY29|EF115_ARATH	Ethylene-responsive transcription factor ERF115 [Arabidopsis thaliana]
contig01917	4e-18	46	sp|Q9LUM4|RAP22_ARATH	Ethylene-responsive transcription factor RAP2-2 [Arabidopsis thaliana]
FXAT9O007H4KVS	2e-17	66	sp|Q8H1E4|RAP24_ARATH	Ethylene-responsive transcription factor RAP2-4 [Arabidopsis thaliana]
FXAT9O007IECA3	7e-24	50	sp|Q39127|TINY_ARATH	Ethylene-responsive transcription factor TINY [Arabidopsis thaliana]
FXAT9O007H53PV	4e-24	83	sp|Q56XP9|ERFL1_ARATH	Ethylene-responsive transcription factor-like protein [Arabidopsis thaliana]
contig06004	6e-17	72	sp|Q6J9N8|AIL7_ARATH	AP2-like ethylene-responsive transcription factor AIL7 [Arabidopsis thaliana]
FXAT9O007INBG3	4e-09	62	gb|ACA05276.1|	Putative ethylene insensitive 5/7 [Solanum lycopersicum]
FXAT9O007IHX04	1e-07	68	sp|O81122|ETR1_MALDO	Ethylene receptor [Malus x domestica]
				Brassinosteroid related
FXAT9O007ICFZR	1e-21	53	ref|NP_001147859.1|	BRASSINOSTEROID INSENSITIVE 1-associated receptor kinase 1 [Zea mays]
contig00391	2e-51	58	sp|Q94F62|BAK1_ARATH	BRASSINOSTEROID INSENSITIVE 1-associated receptor kinase 1 [Arabidopsis thaliana]
contig03128	6e-44	34	sp|Q94F62|BAK1_ARATH	BRASSINOSTEROID INSENSITIVE 1-associated receptor kinase 1 [Arabidopsis thaliana]
contig04882	1e-12	41	sp|Q94F62|BAK1_ARATH	BRASSINOSTEROID INSENSITIVE 1-associated receptor kinase 1 [Arabidopsis thaliana]
contig08983	2e-51	68	sp|Q94F62|BAK1_ARATH	BRASSINOSTEROID INSENSITIVE 1-associated receptor kinase 1 [Arabidopsis thaliana]
FXAT9O007H368N	9e-21	55	sp|Q94F62|BAK1_ARATH	BRASSINOSTEROID INSENSITIVE 1-associated receptor kinase 1 [Arabidopsis thaliana]
FXAT9O007H5PLS	1e-51	96	sp|Q94F62|BAK1_ARATH	BRASSINOSTEROID INSENSITIVE 1-associated receptor kinase 1 [Arabidopsis thaliana]
FXAT9O007HY4JX	9e-14	97	sp|Q94F62|BAK1_ARATH	BRASSINOSTEROID INSENSITIVE 1-associated receptor kinase 1 [Arabidopsis thaliana]
FXAT9O007IBRF5	1e-18	53	sp|Q94F62|BAK1_ARATH	BRASSINOSTEROID INSENSITIVE 1-associated receptor kinase 1 [Arabidopsis thaliana]
FXAT9O007IF8NT	8e-12	47	sp|Q94F62|BAK1_ARATH	BRASSINOSTEROID INSENSITIVE 1-associated receptor kinase 1 [Arabidopsis thaliana]
FXAT9O007IPA61	3e-14	42	sp|Q94F62|BAK1_ARATH	BRASSINOSTEROID INSENSITIVE 1-associated receptor kinase 1 [Arabidopsis thaliana]
contig03163	3e-18	48	gb|EEF48838.1|	BRASSINOSTEROID INSENSITIVE 1-associated receptor kinase 1 precursor, putative [Ricinus communis]
contig00173	2e-13	48	sp|O22476|BRI1_ARATH	Protein BRASSINOSTEROID INSENSITIVE 1 [Arabidopsis thaliana]
contig06852	5e-19	46	sp|O22476|BRI1_ARATH	Protein BRASSINOSTEROID INSENSITIVE 1 [Arabidopsis thaliana]
FXAT9O007H4S4A	3e-19	58	sp|O22476|BRI1_ARATH	Protein BRASSINOSTEROID INSENSITIVE 1 [Arabidopsis thaliana]
FXAT9O007IBJQK	1e-25	57	sp|O22476|BRI1_ARATH	Protein BRASSINOSTEROID INSENSITIVE 1 [Arabidopsis thaliana]
FXAT9O007IF9WU	9e-17	50	sp|Q9ZWC8|BRL1_ARATH	Serine/threonine-protein kinase BRI1-like 1 [Arabidopsis thaliana]
FXAT9O007IHXE8	2e-15	54	sp|Q9ZPS9|BRL2_ARATH	Serine/threonine-protein kinase BRI1-like 2 [Arabidopsis thaliana]
FXAT9O007IB1KG	3e-34	57	sp|Q9LJF3|BRL3_ARATH	Serine/threonine-protein kinase BRI1-like 3 [Arabidopsis thaliana]
FXAT9O007IROCB	5e-12	44	sp|Q9LJF3|BRL3_ARATH	Serine/threonine-protein kinase BRI1-like 3 [Arabidopsis thaliana]
contig08929	2e-16	41	sp|Q8L899|BRI1_SOLPE	Systemin receptor SR160 [Solanum peruvianum]
FXAT9O007H3KRO	1e-16	48	sp|Q8L899|BRI1_SOLPE	Systemin receptor SR160 [Solanum peruvianum]
FXAT9O007H6B2G	7e-21	43	sp|Q8L899|BRI1_SOLPE	Systemin receptor SR160 [Solanum peruvianum]
FXAT9O007HY9CF	1e-27	57	sp|Q8L899|BRI1_SOLPE	Systemin receptor SR160 [Solanum peruvianum]
FXAT9O007IN05N	9e-32	60	sp|Q8L899|BRI1_SOLPE	Systemin receptor SR160 [Solanum peruvianum]
